# Supplementary material for: Identification of therapeutic targets of the hijacked super-enhancer complex in EVI1-rearranged leukemia
Source: Leukemia. 2021 Apr 28;35(11):3127–38. doi: 10.1038/s41375-021-01235-z (PMC8550965; doi:10.1038/s41375-021-01235-z)
Supplement: Supplementary file 2 — File S1 Supplement ChIP-SICAP results [file 41375_2021_1235_MOESM2_ESM.xlsx]

## Sheet: MUTZ-3 RUNX1
Gene.names	Uniprot.ID	RUNX1_R1.IgG	RUNX1_R2.IgG	average.log2.RUNX1.IgG	average.log.iBAQ.RUNX1	p.value.RUNX1	p.adj.RUNX1
HNRNPA1	F8VZ49	20	18.0974	4.25162	2.01072	0.00217315	0.0136134
H2AFY2	Q9HA11	20	20	4.32193	1.20412	0.00110932	0.00711273
HMGN4	A0A024R046	20	20	4.32193	2.13194	0.00110932	0.00711273
RPL17	A0A087WXM6	20	20	4.32193	2.1038	0.00110932	0.00711273
THYN1	A0A024R3M1	20	20	4.32193	1.57978	0.00110932	0.00711273
PARP1	A0A024R3T8	20	20	4.32193	2.35025	0.00110932	0.00711273
BANF1	B2R4V4	20	20	4.32193	2.34635	0.00110932	0.00711273
NUMA1	Q7Z757	20	12.5578	4.02493	2.3075	0.0155641	0.0831611
TCF12	B4DZP2	20	20	4.32193	1.4624	0.00110932	0.00711273
MAX	G3V570	20	20	4.32193	2.21484	0.00110932	0.00711273
CBFB	H3BSC0	20	20	4.32193	1.90037	0.00110932	0.00711273
MCM4	B4DLA6	20	20	4.32193	2.10551	0.00110932	0.00711273
CIZ1	Q9BTG3	20	20	4.32193	1.27875	0.00110932	0.00711273
SET	B2RCX0	20	20	4.32193	1.98227	0.00110932	0.00711273
EIF4A3	I3L3H2	20	20	4.32193	2.24304	0.00110932	0.00711273
MST162	Q7Z4B1	20	20	4.32193	1.55023	0.00110932	0.00711273
ATF7IP	B3KQF8	20	20	4.32193	2.11561	0.00110932	0.00711273
FLJ20032	A0A024RDF7	20	20	4.32193	0.778151	0.00110932	0.00711273
KHSRP	A0A087WTP3	20	20	4.32193	1.72428	0.00110932	0.00711273
UHRF1	A0A087WVR3	20	20	4.32193	2.11394	0.00110932	0.00711273
IKZF1	Q8TDG7	20	20	4.32193	2.24674	0.00110932	0.00711273
PTMA	B8ZZQ6	20	20	4.32193	1.11394	0.00110932	0.00711273
EEF1A1	A6PW80	20	20	4.32193	2.22141	0.00110932	0.00711273
MKI67	A0A087WV66	20	20	4.32193	2.18041	0.00110932	0.00711273
POLR2A	A0A0C4DGZ0	20	20	4.32193	1.81954	0.00110932	0.00711273
HMGN3	A0A087WZE9	20	20	4.32193	1.94448	0.00110932	0.00711273
EIF3H	E5RHC7	20	20	4.32193	2.07737	0.00110932	0.00711273
HNRNPM	M0R0Y6	20	20	4.32193	2.22401	0.00110932	0.00711273
GPS1	C9JFE4	20	20	4.32193	2.21352	0.00110932	0.00711273
RRBP1	A0A0A0MRV0	20	20	4.32193	2.04532	0.00110932	0.00711273
C7orf55-LUC7L2	B3KRR1	20	20	4.32193	2.25648	0.00110932	0.00711273
TKT	E9PFF2	20	20	4.32193	2.08099	0.00110932	0.00711273
MECOM	E7EUL6	20	20	4.32193	2.11893	0.00110932	0.00711273
WDR76	C9JE56	20	20	4.32193	1.93197	0.00110932	0.00711273
MAP9	A0A0C4DG83	20	20	4.32193	2.2014	0.00110932	0.00711273
CHD4	B3KY63	20	20	4.32193	1.53148	0.00110932	0.00711273
PHF6	B4E138	20	20	4.32193	2.24797	0.00110932	0.00711273
NA	A0A0K2QJH7	20	20	4.32193	1.31175	0.00110932	0.00711273
RPL5	B3KTM6	20	20	4.32193	1.85733	0.00110932	0.00711273
CBX3	A4D177	20	20	4.32193	1.85431	0.00110932	0.00711273
EIF1AY	A6NJH9	20	20	4.32193	2.02325	0.00110932	0.00711273
TUBA1A	F8VXZ7	20	20	4.32193	2.17026	0.00110932	0.00711273
SRSF1	Q59FA2	20	20	4.32193	2.16435	0.00110932	0.00711273
SAFB	B7Z2Z1	20	20	4.32193	2.12548	0.00110932	0.00711273
ISL1	D6RBJ1	20	20	4.32193	1.25527	0.00110932	0.00711273
NONO	C9JYS8	20	20	4.32193	1.67669	0.00110932	0.00711273
PNN	A8K964	20	20	4.32193	1.92686	0.00110932	0.00711273
GTF2I	X5D2J9	20	20	4.32193	1.98	0.00110932	0.00711273
RPL23A	K7EMA7	20	20	4.32193	1.96614	0.00110932	0.00711273
DKFZp686L22104	Q68E03	20	20	4.32193	2.1383	0.00110932	0.00711273
RUNX1	C9JWM1	20	20	4.32193	1.91645	0.00110932	0.00711273
SMC3	Q86VX4	20	20	4.32193	2.07372	0.00110932	0.00711273
HNRNPR	B4DT28	20	20	4.32193	2.08458	0.00110932	0.00711273
CBFA2T3	D3DX76	20	20	4.32193	2.31911	0.00110932	0.00711273
PES1	B3KXD6	20	20	4.32193	2.25768	0.00110932	0.00711273
SPECC1L	C9JLY8	0.05	0.0651693	-4.11817	2.07555	0.00682507	0.0404311
NOP58	B3KN82	20	20	4.32193	2.12385	0.00110932	0.00711273
RPL3	B3KS36	20	20	4.32193	1.95182	0.00110932	0.00711273
HNRNPU	Q96BA7	20	20	4.32193	2.33846	0.00110932	0.00711273
HNRPA3	B4E3E6	20	20	4.32193	2.12222	0.00110932	0.00711273
TUBB4A	M0R042	20	20	4.32193	1.75967	0.00110932	0.00711273
EIF4B	Q7Z5Y0	20	20	4.32193	2.01912	0.00110932	0.00711273
DEK	B4DFG0	20	20	4.32193	1.96379	0.00110932	0.00711273
POLR2B	B4DR40	20	20	4.32193	2.21219	0.00110932	0.00711273
TALDO1	B4DID5	20	20	4.32193	1.716	0.00110932	0.00711273
PRPF8	Q53GM6	20	20	4.32193	2.29115	0.00110932	0.00711273
IMMT	H7C463	20	20	4.32193	1.84198	0.00110932	0.00711273
EEF2	B4DPU3	20	20	4.32193	2.28668	0.00110932	0.00711273
ACIN1	G3V3T3	20	20	4.32193	1.37107	0.00110932	0.00711273
TPI1	U3KPZ0	20	20	4.32193	2.24551	0.00110932	0.00711273
SMARCC1	B4DYQ1	20	20	4.32193	2.14613	0.00110932	0.00711273
DKFZp781D1416	B4E2Q7	20	20	4.32193	2.12222	0.00110932	0.00711273
HDAC11	C9JMH0	0.0678942	0.0514357	-4.06697	2.03543	0.00739125	0.0433143
RAN	H0YFC6	20	20	4.32193	1.96614	0.00110932	0.00711273
STX4A	B7Z425	20	20	4.32193	2.07737	0.00110932	0.00711273
ARHGAP25	C9JB56	20	20	4.32193	2.04139	0.00110932	0.00711273
SMARCD2	J3KMX2	20	20	4.32193	2.28217	0.00110932	0.00711273
CGGBP1	C9JUJ0	20	20	4.32193	2.32118	0.00110932	0.00711273
DKFZp686P17171	Q63HR1	20	20	4.32193	1.27875	0.00110932	0.00711273
BPTF	F5GXF5	20	20	4.32193	2.055	0.00110932	0.00711273
TCOF1	H0YA99	20	20	4.32193	1.716	0.00110932	0.00711273
BCLAF1	Q6DCA8	20	20	4.32193	1.68574	0.00110932	0.00711273
UBTF	E9PKP7	20	20	4.32193	2.01072	0.00110932	0.00711273
DNMT3A	F8WE91	20	20	4.32193	2.266	0.00110932	0.00711273
TLN2	H0YMT1	20	20	4.32193	1.71181	0.00110932	0.00711273
SMC1A	G8JLG1	20	20	4.32193	2.03543	0.00110932	0.00711273
ZBTB44	H7BY22	20	20	4.32193	2.01284	0.00110932	0.00711273
VEZF1	J9JIC7	20	20	4.32193	1.8451	0.00110932	0.00711273
LMNB2	J9JID7	20	20	4.32193	2.19866	0.00110932	0.00711273
NOP56	Q9BSN3	20	20	4.32193	2.2492	0.00110932	0.00711273
RGS10	O43665	20	20	4.32193	2.10037	0.00110932	0.00711273
PSIP1	O75475	20	20	4.32193	2.25042	0.00110932	0.00711273
KIF20A	O95235	20	20	4.32193	2.32222	0.00110932	0.00711273
HEL-S-68p	V9HWF4	20	20	4.32193	2.32428	0.00110932	0.00711273
tal-1	Q16509	20	20	4.32193	2.03941	0.00110932	0.00711273
RPA1	P27694	20	20	4.32193	2.2418	0.00110932	0.00711273
TMPO	P42166	20	20	4.32193	1.81624	0.00110932	0.00711273
PC4	Q6IBA2	20	20	4.32193	2.14922	0.00110932	0.00711273
THRAP3	Q7Z5U1	20	20	4.32193	2.12548	0.00110932	0.00711273
RBBP4	Q09028	20	20	4.32193	1.89209	0.00110932	0.00711273
HDAC1	Q6IT96	20	20	4.32193	2.31911	0.00110932	0.00711273
ANP32E	Q53F20	20	20	4.32193	1.92686	0.00110932	0.00711273
HP1BP3	Q5SWC8	20	20	4.32193	1.61805	0.00110932	0.00711273
ZBTB1	Q5UW39	20	20	4.32193	1.9058	0.00110932	0.00711273
POGZ	Q7Z3K3	20	20	4.32193	2.14301	0.00110932	0.00711273
H1FX	Q92522	20	20	4.32193	2.26126	0.00110932	0.00711273
NUCKS1	Q9H1E3	20	20	4.32193	2.03743	0.00110932	0.00711273
BAZ1B	Q9UIG0	20	20	4.32193	1.02119	0.00110932	0.00711273
THRAP3	Q9Y2W1	20	20	4.32193	2.35315	0.00110932	0.00711273
SUPT16H	Q9Y5B9	20	20	4.32193	1.90309	0.00110932	0.00711273

## Sheet: MOLM-1 RUNX1
Gene.names	Uniprot.ID	RUNX1_R1.IgG	RUNX1_R2.IgG	average.log2.RUNX1.IgG	average.log.iBAQ.RUNX1	p.value.RUNX1	p.adj.RUNX1
AHCY	P23526	20	20	4.32193	2.16584	0.000426271	0.00196362
APEX1	A0A0C4DGK8	5.8422	4.22773	2.33198	1.51851	0.022405	0.0678416
ARID1A	O14497	20	20	4.32193	1.66745	0.000426271	0.00196362
CALM2	F8WBR5	2.34711	2.66264	1.32474	2.32736	0.0137441	0.0464937
CBFB	H3BSC0	20	20	4.32193	1.90037	0.000426271	0.00196362
CBX3	A4D177	6.13457	4.27621	2.38001	1.68574	0.0254013	0.0748215
CDCA2	E9PEI0	20	20	4.32193	1.75205	0.000426271	0.00196362
DDX17	H3BLZ8	2.97593	2.87317	1.54822	2.17609	0.00287909	0.011987
DDX21	Q9NR30	2.62324	2.72677	1.41954	2.31069	0.00348581	0.0141723
DEK	B4DFG0	20	20	4.32193	2.18184	0.000426271	0.00196362
DHX38	H3BV01	20	20	4.32193	2.15534	0.000426271	0.00196362
DKC1	U5U7S7	2.94399	3.02601	1.57773	2.01072	0.00242341	0.0101385
DKFZp686L19178	Q6MZR8	20	20	4.32193	2.00432	0.000426271	0.00196362
DKFZp686L22104	Q68E03	4.73556	5.36905	2.33694	2.28556	0.00613406	0.0231969
DPF2	A0A024R582	20	20	4.32193	1.56229	0.000426271	0.00196362
EIF4A3	I3L3H2	2.66455	2.79626	1.44911	2.05308	0.00405796	0.0161843
EIF4B	Q7Z5Y0	20	20	4.32193	2.19312	0.000426271	0.00196362
EP300	Q7Z6C1	20	20	4.32193	2.2492	0.000426271	0.00196362
EPS15L1	M0R2S2	20	20	4.32193	1.68124	0.000426271	0.00196362
ERG	B5MDW0	20	20	4.32193	2.03342	0.000426271	0.00196362
EWSR1	H7BY36	2.98216	2.75731	1.52092	1.7364	0.00627248	0.0236173
FLI1	A0A0A0MSR4	20	20	4.32193	2.21085	0.000426271	0.00196362
FUBP1	B4E0X8	4.91981	5.724	2.41194	1.4843	0.00751156	0.0274473
GMFG	M0R0C1	8.40573	7.05438	2.95048	1.53782	0.00688275	0.025428
GRB2	J3KT38	2.39898	3.17908	1.47976	1.42325	0.0350218	0.0959776
H2AFJ	H0YFX9	20	20	4.32193	2.25164	0.000426271	0.00196362
H3F3B	B4E380	2.38138	2.83561	1.38322	1.07918	0.0199347	0.0634686
hCG_2024613	A0A024QZN2	20	20	4.32193	1.85733	0.000426271	0.00196362
HDGFRP3	H3BPM9	3.27593	2.98238	1.64577	2.05881	0.00696011	0.0255401
HEL-S-68p	V9HWF4	5.41375	4.12385	2.25363	1.17609	0.0184615	0.0596554
HMGB1	A0A024RDR0	6.76525	7.40279	2.82457	2.29447	0.00308719	0.0127919
HMGB2	Q5U071	7.11052	6.37397	2.75323	2.19451	0.00407411	0.0161843
HMGN5	Q5JSL0	20	20	4.32193	2.17026	0.000426271	0.00196362
HNRNPD	B4E0W4	20	20	4.32193	2.1038	0.000426271	0.00196362
HNRNPL	B2R959	3.68412	4.53668	2.03928	2.1383	0.014664	0.0488423
HNRPA3	B4E3E6	3.32077	2.70659	1.59153	1.56229	0.0203012	0.0638733
IFI16	D3DUZ3	3.57239	4.64679	2.03899	1.99564	0.0202662	0.0638733
KHDRBS1	B4E043	9.1874	12.8706	3.46323	1.41497	0.0135769	0.0462896
KHSRP	A0A087WTP3	4.18638	6.22745	2.38043	1.89209	0.0290803	0.0823902
LUC7L	B8ZZ09	20	20	4.32193	1.29003	0.000426271	0.00196362
MBNL1	C9JP00	4.05235	4.49556	2.09557	1.93197	0.00560662	0.0214838
NA	O14617	20	20	4.32193	2.27068	0.000426271	0.00196362
NUMA1	Q7Z757	20	20	4.32193	2.17173	0.000426271	0.00196362
PABPN1	B4DEH8	1.43337	1.51673	0.560764	2.00432	0.0179597	0.0582512
PARP1	B4E0E1	4.12797	4.2796	2.07169	2.09342	0.00194343	0.00825006
PDS5A	B3KMN2	6.47268	9.81256	3.02549	1.9058	0.0221299	0.0674807
PGD	A9Z1X1	20	20	4.32193	2.01912	0.000426271	0.00196362
RBBP4	Q09028	5.39944	3.56959	2.16495	2.2188	0.0352557	0.0963137
RCC2	A5PLK7	6.20837	3.95683	2.34557	1.91645	0.0355198	0.0964267
RCOR3	E9PQE5	20	20	4.32193	2.03743	0.000426271	0.00196362
RGS10	O43665	20	20	4.32193	2.01703	0.000426271	0.00196362
ROD1	A0A024R163	3.68432	3.1218	1.76683	2.28217	0.0131536	0.0452024
RUNX1	C9JWM1	20	20	4.32193	2.19173	0.000426271	0.00196362
SAP18	H7BZW6	4.76484	3.30657	2.01282	2.02735	0.0327476	0.0906052
SMARCC1	Q05BW5	20	20	4.32193	2.2492	0.000426271	0.00196362
SMARCD2	J3KMX2	19.6608	20	4.30964	1.88649	0.000492093	0.00224291
SMARCE1	B4DGM3	20	20	4.32193	2.18752	0.000426271	0.00196362
SMC3	Q86VX4	20	20	4.32193	2.29667	0.000426271	0.00196362
SNRPD3	H3BT13	20	20	4.32193	2.21085	0.000426271	0.00196362
SRSF1	J3QQV5	5.0106	4.45653	2.24293	2.05308	0.00594465	0.0225792
SUMO1	B8ZZJ0	11.8756	20	3.99438	2.31281	0.0205759	0.0643275
SUMO2	A0A024R8S3	9.07529	7.79679	3.07657	2.01072	0.00534829	0.0207648
TAF15	B4E312	3.55587	2.80122	1.66837	2.10551	0.0234896	0.0706319
tal-1	Q16509	20	20	4.32193	2.03342	0.000426271	0.00196362
TCEA1	B7Z4W0	10.8628	20	3.9478	1.97772	0.0262407	0.0765133
TLE3	F5H7D6	20	20	4.32193	1.95182	0.000426271	0.00196362
TMPO	P42166	8.28573	5.94815	2.83126	1.81291	0.0176283	0.0573915
TRIM24	B4DYZ9	20	20	4.32193	2.21219	0.000426271	0.00196362
TRIM28	B2R8R5	9.61781	8.59439	3.18683	1.76343	0.00343645	0.0141041
TRPS1	Q9UHF7	20	20	4.32193	1.86332	0.000426271	0.00196362
U2AF2	B5BU25	20	20	4.32193	1.97543	0.000426271	0.00196362
UHRF1	B4E0F9	20	20	4.32193	1.90309	0.000426271	0.00196362
USP31	I3L4X5	20	20	4.32193	2.02938	0.000426271	0.00196362
XRCC5	Q53T09	2.86381	2.61043	1.45266	1.99123	0.00816567	0.0296111
ZNFN1A1	Q3T907	20	20	4.32193	1.80277	0.000426271	0.00196362

## Sheet: HNT-34 RUNX1
Gene.names	Uniprot.ID	RUNX1_R1.IgG	RUNX1_R2.IgG	average.log2.RUNX1.IgG	average.log.iBAQ.RUNX1	p.value.RUNX1	p.adj.RUNX1
AHDC1	Q5TGY3	20	20	4.32193	4.36501	0.000438723	0.00190168
ARID1A	O14497	20	20	4.32193	5.74893	0.000438723	0.00190168
BCLAF1	Q6DCA8	1.53937	1.66759	0.681208	5.50872	0.0202953	0.0659172
BLM	B7ZKN7	20	20	4.32193	4.13578	0.000438723	0.00190168
BMS1	Q14692	1.28939	1.33113	0.389855	4.0455	0.0191233	0.0624588
BRD3	B4DS09	20	20	4.32193	4.34541	0.000438723	0.00190168
BRF1	Q3SYD8	20	20	4.32193	5.86138	0.000438723	0.00190168
BUB3	J3QSX4	20	20	4.32193	5.41874	0.000438723	0.00190168
C19orf43	B2RE11	20	20	4.32193	5.37101	0.000438723	0.00190168
CAPZB	Q7L4N0	20	20	4.32193	5.11134	0.000438723	0.00190168
CBFB	H3BSC0	20	20	4.32193	5.8861	0.000438723	0.00190168
CBX3	A4D177	11.9422	11.1794	3.53117	6.19308	0.0016283	0.00687897
CCNT1	A8K4M5	20	20	4.32193	4.18114	0.000438723	0.00190168
CDC37	K7EKQ2	4.22064	3.07849	1.86772	4.46522	0.0301725	0.0916175
CDC5L	B4DSH1	2.45578	2.81453	1.39789	4.7591	0.0144335	0.0499389
CORO1A	H3BRY3	20	20	4.32193	4.99301	0.000438723	0.00190168
CPSF6	F8WJN3	1.78675	1.66151	0.785867	5.30261	0.0148883	0.0513603
CREBBP	B4E3L4	20	20	4.32193	4.27336	0.000438723	0.00190168
DDX24	Q59FS7	4.99474	5.19737	2.34938	4.94985	0.00179851	0.00757063
DHX38	H3BV01	3.18111	2.68475	1.55234	5.0051	0.0166634	0.0556721
DNMT3B	B3KM53	20	20	4.32193	5.01309	0.000438723	0.00190168
DPF2	A0A024R582	20	20	4.32193	5.58577	0.000438723	0.00190168
EDF1	O60869	0.330973	0.422036	-1.40926	5.03893	0.0305058	0.092389
EEF2	Q6W6M8	1.55368	1.57923	0.647502	5.02664	0.00716049	0.0275463
EIF1AX	X6RAC9	2.46759	2.69201	1.36726	4.94328	0.00845263	0.0318957
EIF2S2	Q3B7I9	2.09632	2.00997	1.03784	5.09922	0.00591273	0.0233703
EIF3A	Q24JU4	9.7623	12.0439	3.44667	4.54636	0.00727012	0.0277933
ELF1	A0A024RDU6	20	20	4.32193	4.38733	0.000438723	0.00190168
EP300	Q7Z6C1	20	20	4.32193	5.14798	0.000438723	0.00190168
EPS15L1	M0R2S2	20	20	4.32193	5.24767	0.000438723	0.00190168
FTSJ3	B4DKU3	20	20	4.32193	4.62277	0.000438723	0.00190168
FUBP1	B4E0X8	4.42254	4.17647	2.10417	5.67455	0.00290249	0.0120011
GATAD2B	B3KSZ4	20	20	4.32193	5.03526	0.000438723	0.00190168
GNB2L1	H0Y9P0	20	20	4.32193	5.65996	0.000438723	0.00190168
GPATCH4	F8W895	20	20	4.32193	4.76118	0.000438723	0.00190168
GSE1	B3KXH7	20	20	4.32193	4.3445	0.000438723	0.00190168
hCG_1789329	A8K4W8	20	20	4.32193	4.83936	0.000438723	0.00190168
hCG_2005638	A0A0G2JJZ9	4.43573	3.81754	2.04497	5.50022	0.00961118	0.0350207
HEL113	V9HWE1	0.294033	0.37788	-1.57365	5.63336	0.0273375	0.0842255
HEL-S-61	B4DS27	20	20	4.32193	4.01167	0.000438723	0.00190168
HEL-S-72p	V9HW22	4.78354	7.25371	2.58943	5.68596	0.028153	0.0859331
HMG20A	B4DMG1	3.65394	5.02426	2.1174	5.34805	0.0256323	0.0807765
HNRNPH1	E7EQJ0	20	20	4.32193	5.26668	0.000438723	0.00190168
HNRNPR	B4DMB1	20	20	4.32193	5.22858	0.000438723	0.00190168
HNRNPU	B4DLR3	1.57363	1.65303	0.690041	4.801	0.0119901	0.0427537
HNRNPUL2-BSCL2	H3BQZ7	20	20	4.32193	4.66322	0.000438723	0.00190168
HNRPA3	B4E3E6	2.99258	2.69843	1.50869	6.39167	0.00909923	0.0337685
ICE1	Q9Y2F5	20	17.4157	4.22557	5.1378	0.00311663	0.012841
IK	A0A0C4DGW5	20	20	4.32193	4.79686	0.000438723	0.00190168
IKBKG	A0A087X0G7	20	20	4.32193	4.9184	0.000438723	0.00190168
ILF3	F4ZW64	2.72672	3.52002	1.6431	5.49354	0.026904	0.0832096
KIAA0101	G9G6D7	20	20	4.32193	4.65132	0.000438723	0.00190168
KIFC1	B4DMA8	20	20	4.32193	5.06685	0.000438723	0.00190168
LASP1	Q9NPR7	2.29352	2.63847	1.30217	4.90535	0.0165219	0.0553578
MCM4	B4DLA6	5.48638	8.58491	2.81468	5.20788	0.0277478	0.0851421
MED7	E5RIE8	20	20	4.32193	6.40187	0.000438723	0.00190168
MGA	Q9H6M4	20	20	4.32193	4.05427	0.000438723	0.00190168
MOCOS	Q96EN8	20	20	4.32193	5.29923	0.000438723	0.00190168
MSH6	A0A087WWJ1	20	20	4.32193	4.36129	0.000438723	0.00190168
NA	B3KY63	20	20	4.32193	3.68867	0.000438723	0.00190168
NA	Q6UN15	3.40268	3.18708	1.72023	4.65343	0.00442614	0.0179821
NCOR1	B4DZ48	20	20	4.32193	3.92246	0.000438723	0.00190168
NELFB	Q8WX92	20	20	4.32193	4.95442	0.000438723	0.00190168
NFATC1	F5H4S8	20	20	4.32193	4.50818	0.000438723	0.00190168
NIPBL	Q6KC79	20	20	4.32193	4.12084	0.000438723	0.00190168
NONO	C9JYS8	2.76104	2.56206	1.41227	6.62095	0.00676527	0.026207
NOP2	A0A087WV73	2.43553	2.94575	1.42795	4.96241	0.0218634	0.0700349
NSUN2	Q08J23	3.82314	3.70974	1.9132	4.55794	0.00199093	0.0082908
NUDT21	H3BV41	20	20	4.32193	5.66561	0.000438723	0.00190168
NUMA1	A0A087WY61	4.70604	3.71728	2.07439	5.19564	0.0173883	0.0574355
NUSAP1	Q9BXS6	20	20	4.32193	4.86338	0.000438723	0.00190168
PABPN1	Q92843	1.7822	1.59457	0.755643	5.79207	0.026237	0.0817976
PC4	Q6IBA2	5.57404	6.73973	2.6222	5.99157	0.00930296	0.0342184
PCNP	Q8WW12	20	20	4.32193	4.5611	0.000438723	0.00190168
PDCD11	B4DES7	20	20	4.32193	4.20856	0.000438723	0.00190168
PHF14	O94880	13.9287	20	4.08444	4.4564	0.0121677	0.0432545
PLAA	H0YBW4	20	20	4.32193	4.68681	0.000438723	0.00190168
PML	Q9UE85	20	20	4.32193	5.15707	0.000438723	0.00190168
PNN	A8K964	6.13365	7.61922	2.78166	5.57114	0.0102651	0.0371711
POGZ	Q7Z3K3	20	20	4.32193	4.89251	0.000438723	0.00190168
POLR2A	A0A0C4DGZ0	20	20	4.32193	4.65965	0.000438723	0.00190168
POLR2B	B4DR40	14.2293	9.49895	3.56853	4.6563	0.0171895	0.0569403
PPM1F	Q0VGL7	20	20	4.32193	4.89201	0.000438723	0.00190168
PRDX1	A0A0A0MSI0	4.21139	6.07721	2.36298	5.44918	0.0267792	0.083044
PTMA	B8ZZQ6	4.42171	4.2774	2.12087	6.08631	0.00182765	0.00766561
PYCARD	B2RAZ4	20	20	4.32193	5.13304	0.000438723	0.00190168
RAI1	Q7Z5J4	20	20	4.32193	4.08178	0.000438723	0.00190168
RAVER1	Q8IY67	20	20	4.32193	4.74514	0.000438723	0.00190168
RBBP4	Q09028	3.76686	4.83926	2.10536	5.86558	0.0185087	0.0607919
RBBP6	Q7Z6E9	20	20	4.32193	4.27631	0.000438723	0.00190168
RBM14	Q59GV2	8.24427	6.99845	2.93005	5.70731	0.00652203	0.0253489
RBM15	A0A087WWP4	2.16972	2.07199	1.08464	4.5124	0.00600017	0.0236358
RFC3	B4DKE6	20	20	4.32193	4.87879	0.000438723	0.00190168
RIF1	Q5UIP0	20	20	4.32193	3.90119	0.000438723	0.00190168
RMI1	A0A0A0MSU3	20	20	4.32193	4.77269	0.000438723	0.00190168
RPA1	P27694	4.63385	5.59311	2.35431	5.64463	0.0106868	0.0384594
RPL7A	P62424	20	20	4.32193	5.15282	0.000438723	0.00190168
RPL8	G3V1A1	20	20	4.32193	5.18254	0.000438723	0.00190168
RPS13	P62277	20	20	4.32193	5.63958	0.000438723	0.00190168
RPS18	J3JS69	2.22393	2.47264	1.23161	5.69677	0.0124672	0.0440509
RPS25	P62851	20	20	4.32193	5.25267	0.000438723	0.00190168
RPS8	Q9BS10	20	20	4.32193	5.8595	0.000438723	0.00190168
RSF1	H0YCN2	20	20	4.32193	4.29411	0.000438723	0.00190168
RSRC2	E9PI52	20	20	4.32193	4.91304	0.000438723	0.00190168
RTCB	B4DXF1	20	20	4.32193	5.37785	0.000438723	0.00190168
RUNX1	C9JWM1	20	20	4.32193	6.79371	0.000438723	0.00190168
SCAF11	B2RA91	20	13.1571	4.05125	4.311	0.0151166	0.0519939
SET	B2RCX0	3.44766	4.56563	2.00239	5.51689	0.0232674	0.0741253
SF3A1	B4E091	20	20	4.32193	5.04819	0.000438723	0.00190168
SF3B2	Q13435	4.8688	3.65315	2.09118	5.19345	0.0225899	0.0721638
SF4	A0A024R7N3	7.43676	5.08812	2.64672	4.83554	0.0239602	0.0759175
SFRS15	Q0P607	20	20	4.32193	3.72563	0.000438723	0.00190168
SFRS5	Q86U32	20	20	4.32193	4.88925	0.000438723	0.00190168
SMAP	O00193	3.92188	3.59805	1.91072	5.45091	0.00522324	0.0209289
SMARCA2	B4DK35	20	20	4.32193	5.29431	0.000438723	0.00190168
SMARCC1	Q58EY4	20	20	4.32193	5.42938	0.000438723	0.00190168
SMARCC2	A0A024RB22	20	20	4.32193	5.81403	0.000438723	0.00190168
SMARCD2	J3KMX2	20	20	4.32193	5.77759	0.000438723	0.00190168
SMARCE1	B4DGM3	20	20	4.32193	5.89791	0.000438723	0.00190168
SMC2	Q5T821	20	20	4.32193	4.9616	0.000438723	0.00190168
SMC4	B3KVJ5	20	20	4.32193	3.50415	0.000438723	0.00190168
SNRNP200	O75643	3.32733	4.08433	1.8898	5.16531	0.0163479	0.0552511
SNRPA	M0R0G9	20	20	4.32193	5.66377	0.000438723	0.00190168
SON	B3KRA1	4.24666	3.99342	2.04266	4.56972	0.00325511	0.0133643
SRSF3	A0A087X2D0	20	20	4.32193	6.28688	0.000438723	0.00190168
SRSF4	A0A0D9SEM4	20	20	4.32193	4.98477	0.000438723	0.00190168
STAT5A	K7EM17	20	20	4.32193	4.82233	0.000438723	0.00190168
SUMO2	A0A024R8S3	3.81868	3.57476	1.88625	6.60599	0.0039246	0.0160003
SUPT6H	Q7KZ85	20	20	4.32193	4.37613	0.000438723	0.00190168
TAF8	C9J7M8	20	20	4.32193	5.38542	0.000438723	0.00190168
tal-1	Q16509	20	20	4.32193	5.21739	0.000438723	0.00190168
TBL1XR1	B4DP68	20	20	4.32193	4.97177	0.000438723	0.00190168
TCF20	W5ZR30	20	20	4.32193	3.91081	0.000438723	0.00190168
TERF2IP	Q9NYB0	20	20	4.32193	4.63302	0.000438723	0.00190168
TET1-MLL	B3W6H7	20	20	4.32193	4.54229	0.000438723	0.00190168
TGM3	B4DQ50	1.60219	1.66765	0.709218	5.212	0.00969793	0.0352267
THRAP3	Q7Z5U1	3.31346	4.26791	1.92246	6.0525	0.0213289	0.0687004
THYN1	A0A024R3M1	20	19.3847	4.29956	5.11185	0.000653304	0.00282131
TKT	E9PFF2	20	20	4.32193	5.10738	0.000438723	0.00190168
TMPO	P42166	20	20	4.32193	4.63874	0.000438723	0.00190168
TRIM22	H7BZD3	20	20	4.32193	5.06443	0.000438723	0.00190168
TRIM24	B4DYZ9	18.5265	20	4.26778	4.6308	0.0014718	0.00624044
TRMT1L	B4DXX1	20	20	4.32193	4.22517	0.000438723	0.00190168
TRPS1	E5RFF3	20	15.4777	4.14884	4.23674	0.00736847	0.0280773
UBE2I	H3BQQ9	20	20	4.32193	5.24264	0.000438723	0.00190168
UBTF	O00164	4.05534	3.30268	1.87932	5.13823	0.0165103	0.0553578
WDHD1	B3KMD9	2.23637	2.55594	1.26072	4.89452	0.0162349	0.0551584
WDR57	B2R9I9	20	20	4.32193	4.57585	0.000438723	0.00190168
YTHDF3	A0A087X0C3	20	16.2985	4.18184	5.28283	0.00534885	0.0212859
ZEB1	B4DS26	20	20	4.32193	3.90807	0.000438723	0.00190168
ZNF609	O15014	8.01438	9.19317	3.10497	4.24054	0.00475139	0.01917
ZNF740	Q8NDX6	20	20	4.32193	4.06945	0.000438723	0.00190168
ZRANB2	A0A0C4DGV5	20	20	4.32193	4.82875	0.000438723	0.00190168

## Sheet: MUTZ-3 CEBPA
Gene.names	Uniprot.ID	CEBPA_R1.IgG	CEBPA_R2.IgG	average.log2.CEBPA.IgG	average.log.iBAQ.CEBPA	p.value.CEBPA	p.adj.CEBPA
ADNP	Q6DHZ8	20	20	4.32193	2.07918	0.00160483	0.0139522
ANP32E	Q53F20	20	20	4.32193	1.55023	0.00160483	0.0139522
CBX3	A4D177	20	20	4.32193	2.13354	0.00160483	0.0139522
CEBPA	Q6P3S4	20	20	4.32193	2.19866	0.00160483	0.0139522
CEBPG	P53567	20	20	4.32193	1.90037	0.00160483	0.0139522
CFL1	G3V1A4	20	20	4.32193	1.96848	0.00160483	0.0139522
CHD4	B3KY63	20	20	4.32193	1.90037	0.00160483	0.0139522
DKFZp686P17171	Q63HR1	20	20	4.32193	1.53782	0.00160483	0.0139522
DNAH2	Q9P225	20	20	4.32193	1.74036	0.00160483	0.0139522
DNAJC8	S4R3J5	20	20	4.32193	1.97543	0.00160483	0.0139522
EIF4A3	I3L3H2	20	20	4.32193	1.57403	0.00160483	0.0139522
FLI1	A0A0A0MSR4	20	20	4.32193	2.15076	0.00160483	0.0139522
GMFG	M0R0C1	20	20	4.32193	1.96142	0.00160483	0.0139522
GTF2I	X5D2J9	20	20	4.32193	1.69461	0.00160483	0.0139522
HDAC1	Q6IT96	20	20	4.32193	1.989	0.00160483	0.0139522
HEL25	V9HWG0	20	20	4.32193	1.74819	0.00160483	0.0139522
HMGB1	Q59GW1	20	20	4.32193	1.86923	0.00160483	0.0139522
HNRNPA1	F8VZ49	20	20	4.32193	1.94939	0.00160483	0.0139522
HNRNPDL	B4DTA2	20	13.8976	4.08311	1.989	0.00974114	0.0672928
HNRNPM	M0R0Y6	20	20	4.32193	1.74036	0.00160483	0.0139522
IKZF1	Q8TDG7	20	20	4.32193	1.80956	0.00160483	0.0139522
KHSRP	A0A087WTP3	20	20	4.32193	1.89487	0.00160483	0.0139522
NA	A0A0K2QJH7	20	20	4.32193	1.92686	0.00160483	0.0139522
NUCKS1	Q9H1E3	20	20	4.32193	2.16137	0.00160483	0.0139522
PARP1	A0A024R3T8	20	20	4.32193	1.89763	0.00160483	0.0139522
PC4	Q6IBA2	20	20	4.32193	2.03941	0.00160483	0.0139522
PDS5B	Q9NTI5	20	20	4.32193	1.44716	0.00160483	0.0139522
PFN1	P07737	20	16.0804	4.17314	1.6902	0.00492962	0.0386507
POGZ	Q7Z3K3	20	20	4.32193	1.9058	0.00160483	0.0139522
POLR2B	B4DR40	20	20	4.32193	1.76716	0.00160483	0.0139522
PSIP1	O75475	20	20	4.32193	1.88366	0.00160483	0.0139522
PTMA	B8ZZQ6	20	20	4.32193	1.80618	0.00160483	0.0139522
RBBP4	Q09028	20	20	4.32193	1.63849	0.00160483	0.0139522
RGS10	O43665	20	20	4.32193	1.94448	0.00160483	0.0139522
RPA1	P27694	20	20	4.32193	1.86332	0.00160483	0.0139522
SET	B2RCX0	20	20	4.32193	1.75967	0.00160483	0.0139522
SMARCC1	B4DYQ1	20	20	4.32193	1.97313	0.00160483	0.0139522
SMARCE1	H7C048	20	20	4.32193	1.93702	0.00160483	0.0139522
SMC1A	G8JLG1	20	20	4.32193	1.99123	0.00160483	0.0139522
SMC3	Q86VX4	20	20	4.32193	1.77815	0.00160483	0.0139522
SRP9	Q8WVW9	20	20	4.32193	1.76343	0.00160483	0.0139522
SUPT16H	Q9Y5B9	20	20	4.32193	1.78888	0.00160483	0.0139522
THRAP3	Q9Y2W1	20	20	4.32193	2.09691	0.00160483	0.0139522
TOP1	B9EG90	20	20	4.32193	1.57403	0.00160483	0.0139522
TUBA1A	F8VXZ7	20	20	4.32193	1.40654	0.00160483	0.0139522
UBTF	E9PKP7	20	20	4.32193	1.78533	0.00160483	0.0139522
UHRF1	A0A087WVR3	20	20	4.32193	1.90037	0.00160483	0.0139522

## Sheet: MOLM1 CEBPA
Gene.names	Uniprot.ID	CEBPA_R1.IgG	CEBPA_R2.IgG	average.log2.CEBPA.IgG	average.log.iBAQ.CEBPA	p.value.CEBPA	p.adj.CEBPA
APEX1	A0A0C4DGK8	2.91744	2.48992	1.43493	2.24797	0.015706	0.0677214
CBFB	H3BSC0	20	20	4.32193	2.0569	0.000488134	0.00301141
CBX3	A4D177	9.88237	7.56678	3.12509	1.90037	0.0105196	0.0502187
CDCA2	E9PEI0	20	20	4.32193	1.45484	0.000488134	0.00301141
CEBPA	Q6P3S4	20	20	4.32193	2.22141	0.000488134	0.00301141
CEBPB	Q99557	20	20	4.32193	2.14768	0.000488134	0.00301141
CEBPG	P53567	20	20	4.32193	1.70757	0.000488134	0.00301141
CHD4	B3KY63	6.03059	6.15399	2.60698	2.12222	0.00115695	0.00702933
DEK	B4DFG0	20	20	4.32193	2.02325	0.000488134	0.00301141
DPF2	A0A024R582	20	20	4.32193	1.65801	0.000488134	0.00301141
EP300	Q7Z6C1	20	20	4.32193	1.94694	0.000488134	0.00301141
ERG	B5MDW0	20	20	4.32193	2.22141	0.000488134	0.00301141
FLI1	A0A0A0MSR4	20	20	4.32193	1.95424	0.000488134	0.00301141
GTF2I	X5D2J9	15.4498	20	4.14771	2.1038	0.00667429	0.0347583
H2AFJ	H0YFX9	20	20	4.32193	2.07918	0.000488134	0.00301141
hCG_2024613	A0A024QZN2	20	20	4.32193	2.00217	0.000488134	0.00301141
HEL113	V9HWE1	0.119264	0.148067	-2.9033	2.08991	0.00864504	0.0425357
HIST1H1B	P16401	1.98226	1.92655	0.966731	1.91908	0.00538707	0.0286121
HIST1H1D	P16402	2.07349	2.34173	1.14249	1.95904	0.0154277	0.0668811
HMGB1	A0A024RDR0	4.31479	4.17014	2.0849	2.11727	0.00194403	0.011464
HMGB2	Q5U071	3.34778	3.77755	1.83296	1.91116	0.00775303	0.0391065
HNRNPD	B4E0W4	20	20	4.32193	1.97313	0.000488134	0.00301141
IFI16	D3DUZ3	2.74503	2.36192	1.35246	2.16732	0.0159397	0.0683615
NUMA1	Q7Z757	20	20	4.32193	1.9058	0.000488134	0.00301141
PABPC1	A0A087WTT1	0.108725	0.12666	-3.08691	1.51851	0.0049505	0.0266463
PARP1	B4E0E1	2.51743	2.08643	1.20284	1.69461	0.0254413	0.0957929
PDS5A	B3KMN2	3.68934	4.39044	2.01431	0.875061	0.0109414	0.0513156
POGZ	Q7Z3K3	20	20	4.32193	1.97081	0.000488134	0.00301141
RBBP4	Q09028	4.67207	5.47193	2.34255	2.21352	0.00773785	0.0391065
RCOR3	E9PQE5	20	20	4.32193	2.24428	0.000488134	0.00301141
RGS10	O43665	20	20	4.32193	1.82607	0.000488134	0.00301141
SMARCC1	Q05BW5	20	20	4.32193	1.95182	0.000488134	0.00301141
SMARCD2	J3KMX2	12.7975	20	4.03551	1.95182	0.0151497	0.0663938
SMARCE1	B4DGM3	20	20	4.32193	2.25164	0.000488134	0.00301141
SMC3	Q86VX4	20	20	4.32193	2.22917	0.000488134	0.00301141
SUMO2	A0A024R8S3	11.5393	6.87178	3.2025	1.91908	0.026265	0.0970714
tal-1	Q16509	20	20	4.32193	2.06446	0.000488134	0.00301141
TKT	E9PFF2	20	20	4.32193	1.98227	0.000488134	0.00301141
TLE3	F5H7D6	20	20	4.32193	2.15987	0.000488134	0.00301141
TRIM24	B4DYZ9	20	20	4.32193	2.20276	0.000488134	0.00301141
TRPS1	Q9UHF7	20	20	4.32193	1.82607	0.000488134	0.00301141
UHRF1	B4E0F9	20	20	4.32193	1.17609	0.000488134	0.00301141
ZNF385D	Q9H6B1	0.330107	0.366762	-1.52104	2.14145	0.00851132	0.0422082
ZNFN1A1	Q3T907	20	20	4.32193	1.17609	0.000488134	0.00301141

## Sheet: HNT-34 CEBPA
Gene.names	Uniprot.ID	CEBPA_R1.IgG	CEBPA_R2.IgG	average.log2.CEBPA.IgG	average.log.iBAQ.CEBPA	p.value.CEBPA	p.adj.CEBPA
ARID1A	O14497	20	20	4.32193	4.13317	0.00142129	0.0114039
BAZ1B	Q9UIG0	4.17669	4.67961	2.1467	4.61473	0.00693651	0.0490854
BRD3	B4DS09	20	20	4.32193	4.34539	0.00142129	0.0114039
CBFB	H3BSC0	20	20	4.32193	5.34541	0.00142129	0.0114039
CEBPA	P49715	20	20	4.32193	7.46759	0.00142129	0.0114039
CEBPB	Q99557	20	20	4.32193	6.02126	0.00142129	0.0114039
CEBPG	P53567	20	20	4.32193	6.37768	0.00142129	0.0114039
CFL1	E9PLJ3	20	20	4.32193	5.30123	0.00142129	0.0114039
CORO1A	H3BRY3	20	20	4.32193	4.74565	0.00142129	0.0114039
DDX24	Q59FS7	3.85064	3.73067	1.92245	4.82001	0.00506222	0.0379513
DKFZp434E0321	Q9UF98	20	20	4.32193	4.32835	0.00142129	0.0114039
DKFZp686L22104	Q68E03	2.25613	2.19816	1.15519	5.78195	0.0106318	0.0685687
DNMT3B	B3KM53	20	20	4.32193	4.56476	0.00142129	0.0114039
DPF2	A0A024R582	20	20	4.32193	5.17541	0.00142129	0.0114039
EP300	Q7Z6C1	20	20	4.32193	4.76961	0.00142129	0.0114039
GATAD2B	B3KSZ4	20	20	4.32193	4.9408	0.00142129	0.0114039
GTF2I	X5D2J9	9.56523	9.8244	3.27721	5.68074	0.00224307	0.017857
HCTP4	B3KM90	8.16982	10.3999	3.21488	4.45781	0.00820677	0.0568891
HEL113	V9HWE1	0.197453	0.255681	-2.14199	5.46201	0.0161521	0.0940513
HELLS	B1ALG6	20	20	4.32193	5.04307	0.00142129	0.0114039
HEL-S-72p	V9HW22	4.00764	3.83919	1.97211	5.49715	0.00510238	0.0379513
HMGA1	B4DWA0	4.6257	4.44951	2.18193	6.80248	0.00430831	0.0327624
HNRNPH1	E7EQJ0	20	20	4.32193	4.78254	0.00142129	0.0114039
HNRNPR	B4DMB1	20	20	4.32193	4.93478	0.00142129	0.0114039
KIAA0101	G9G6D7	20	20	4.32193	4.98497	0.00142129	0.0114039
KIFC1	B4DMA8	20	20	4.32193	4.88172	0.00142129	0.0114039
LBR	C9JXK0	20	20	4.32193	4.60091	0.00142129	0.0114039
LMNB2	J9JID7	3.52995	3.56904	1.82761	5.78011	0.00518656	0.0382978
MAX	G3V570	3.96324	4.58885	2.09628	5.45435	0.00894823	0.0599005
MKI67	A0A087WV66	3.21186	3.49104	1.74479	4.45577	0.00771918	0.0538756
MOCOS	Q96EN8	20	20	4.32193	5.54995	0.00142129	0.0114039
MSH6	A0A087WWJ1	20	20	4.32193	3.95388	0.00142129	0.0114039
MYBBP1A	B4DE42	20	20	4.32193	4.27642	0.00142129	0.0114039
NDRG1-ERG fusion	C7SRP8	20	20	4.32193	5.27068	0.00142129	0.0114039
NFATC1	F5H4S8	20	20	4.32193	4.6474	0.00142129	0.0114039
NIFK	H7BZL0	2.10908	2.16554	1.09579	5.53396	0.0115159	0.0728862
NIPBL	Q6KC79	20	20	4.32193	4.34684	0.00142129	0.0114039
NPM1	P06748	2.10379	2.09112	1.06864	6.47643	0.0114962	0.0728862
NUCKS1	Q9H1E3	5.18646	4.21256	2.23251	5.38669	0.0118346	0.0744413
PARP1	A0A024R3T8	4.81987	5.06377	2.30504	6.01327	0.00416738	0.031929
PC4	Q6IBA2	4.28491	5.5319	2.29525	5.89497	0.0145928	0.0879888
PCNP	Q8WW12	20	20	4.32193	4.88639	0.00142129	0.0114039
PDS5B	Q9NTI5	9.18822	13.3972	3.49732	4.97159	0.0130669	0.080223
PHF14	O94880	13.9366	20	4.08477	4.35232	0.0097508	0.0641036
PNN	A8K964	2.58583	2.48205	1.34138	5.13313	0.00899389	0.0599005
POGZ	Q7Z3K3	20	20	4.32193	4.96097	0.00142129	0.0114039
POLR2A	A0A0C4DGZ0	20	20	4.32193	4.42932	0.00142129	0.0114039
POLR2B	B4DR40	13.2935	10.0314	3.5438	4.65494	0.00863145	0.0590299
PPM1F	Q0VGL7	20	20	4.32193	4.86186	0.00142129	0.0114039
PRKDC	P78527	3.71504	4.48439	2.03552	4.58426	0.0121207	0.075726
PYCARD	B2RAZ4	20	20	4.32193	5.18526	0.00142129	0.0114039
RAN	B5MDF5	4.00086	4.59981	2.10445	5.51333	0.00849392	0.0584818
RBBP4	Q09028	4.05	3.81583	1.9756	5.83196	0.00554178	0.0402719
RBM14	Q59GV2	4.90579	4.309	2.20395	5.4903	0.0074279	0.0522002
RFC3	B4DKE6	20	20	4.32193	4.80349	0.00142129	0.0114039
RIF1	Q5UIP0	20	20	4.32193	4.15547	0.00142129	0.0114039
RNF168	Q8IYW5	12.4964	10.153	3.5014	4.77285	0.00602413	0.0432295
RPL7A	P62424	20	20	4.32193	4.75842	0.00142129	0.0114039
RPS13	P62277	20	20	4.32193	4.78017	0.00142129	0.0114039
RPS8	Q9BS10	20	20	4.32193	5.37676	0.00142129	0.0114039
RREB1	A0A024QZU8	20	20	4.32193	4.18401	0.00142129	0.0114039
S100A4	P26447	2.43081	2.45182	1.28766	5.55356	0.00872524	0.0592734
SARNP	P82979	2.17627	2.4182	1.1999	5.28718	0.0156313	0.0920712
SERF2	P84101	20	20	4.32193	5.71108	0.00142129	0.0114039
SET	B2RCX0	5.57623	5.55807	2.47694	5.65954	0.00327031	0.0254385
SF3A1	B4E091	20	20	4.32193	4.64119	0.00142129	0.0114039
SMARCA2	B4DK35	20	20	4.32193	4.61909	0.00142129	0.0114039
SMARCD2	J3KMX2	8.09292	10.4747	3.21472	5.27072	0.0089243	0.0599005
SMC2	Q5T821	20	20	4.32193	4.83467	0.00142129	0.0114039
SMC3	Q86VX4	7.36959	7.95443	2.93772	5.597	0.00338716	0.0261478
SNRPA	M0R0G9	20	20	4.32193	5.36854	0.00142129	0.0114039
SRSF3	A0A087X2D0	15.1732	20	4.13641	5.86929	0.00667733	0.0475818
SUPT6H	Q7KZ85	20	20	4.32193	4.63956	0.00142129	0.0114039
TAF8	C9J7M8	20	20	4.32193	5.17493	0.00142129	0.0114039
TARDBP	K7EJM5	2.33892	2.66017	1.32167	5.54688	0.0158336	0.0927266
TBL1XR1	B4DP68	20	20	4.32193	4.98339	0.00142129	0.0114039
TCEA1	B7Z4W0	6.51311	6.84688	2.73985	5.65301	0.00322829	0.0253048
TRIM24	B4DYZ9	15.9715	20	4.16878	4.80781	0.00510106	0.0379513
TRPS1	E5RFF3	20	20	4.32193	4.46119	0.00142129	0.0114039
UBE2I	H3BQQ9	20	20	4.32193	5.19457	0.00142129	0.0114039
WDR57	B2R9I9	20	20	4.32193	4.51115	0.00142129	0.0114039
WHSC1	H0Y9L4	20	20	4.32193	4.60215	0.00142129	0.0114039
XRCC6	B4DE32	4.00144	4.26862	2.0479	5.47783	0.00540782	0.0396444
ZMYM4	Q5VZL5	12.362	20	4.01623	4.45417	0.0149985	0.089903
ZNF638	C9JWN0	2.9896	3.64994	1.73108	5.66463	0.0164986	0.095523
ZNFN1A1	Q3T907	20	20	4.32193	5.23533	0.00142129	0.0114039
ZRANB2	A0A0C4DGV5	20	20	4.32193	4.41686	0.00142129	0.0114039
