# Supplementary material for: Identification of therapeutic targets of the hijacked super-enhancer complex in EVI1-rearranged leukemia
Source: Leukemia. 2021 Apr 28;35(11):3127–38. doi: 10.1038/s41375-021-01235-z (PMC8550965; doi:10.1038/s41375-021-01235-z)
Supplement: Supplementary file 3 — File S2 Supplement TPM values RNA-Seq [file 41375_2021_1235_MOESM3_ESM.xlsx]

## Sheet: TPM_gene_table for R v2 without
Type	ID	inv(3)/t(3;3)	Karyotype	EVI1 TPM	PARP1 TPM
Patient	00T0213	neg	46,XY,t(1;3)(p36;q22),der(5)ins(5;?)(p1?4;?)del(5)(q2?2q3?3),t(13;13)(q13;q14)	0	39.8868
Patient	00T286	neg	46,XY,t(3;5)(q2?1~q2?2;q3?2)	0.045253	58.1506
Patient	01T819	neg	46,XY,t(3;11)(q22;p15)	0.214924	54.4957
Patient	02T416	neg	46,XY,t(3;17)(q21;q24)	0.395176	14.6521
Patient	02T514	neg	46,XY,t(2;3)(q1?4;q2?6)	2.76365	13.2615
Patient	03T0671	neg	46,XY,t(3;7)(q24;q11),t(9;22)(q34;q11)	12.4906	32.0845
Patient	05T1277	neg	45,XY,t(1;2)(p?31;q12),add(3)(q2?1),add(5)(q13),-7,add(16)(p12)	105.69	79.939
Patient	06T487	neg	46,XY,der(15)t(3;15)(q24;q2?5)	0.0170595	32.6224
Patient	07T027	neg	46,XY,t(3;8)(q26;q24)	46.6249	39.6789
Patient	07T934	neg	46,XY,t(2;3)(q1?4;q2?6)	103.227	65.5376
Patient	08T2341	neg	46,XX,t(3;12)(q26;p13),t(12;22)(p13;q11)	31.5541	24.2538
Patient	1094_0704	pos	45,XY,inv(3)(q21q26.2),-7[20]/46,XY[2]	18.7008	44.2217
Patient	11T1106	neg	46,XY,t(3;5)(q2?4;q3?2)	0	32.5499
Patient	1316	neg	CN; CEBPA-C/N DM, GATA2-WT	0.0779546	149.17
Patient	15_0604	pos	45,XY,t(3;3)(q21;q26),-7	9.74831	11.0169
Patient	209_0704	pos	45,XX,inv(3)(q21q26),-7	27.7223	46.415
Patient	2190	pos	45,XY,inv(3)(q22q26),-7[25]	40.0891	50.904
Patient	2192	neg	CN; CEBPA-C/N DM, GATA2-mut	0.148541	181.776
Patient	2218	neg	CN; CEBPA-C DM, GATA2-WT	0.0314058	14.9942
Patient	2240	neg	CN; CEBPA-C/N DM, GATA2-WT	0.0732305	137.387
Patient	2253	neg	CN; CEBPA-C/N DM, GATA2-mut	0.0451542	28.5722
Patient	2262	neg	t(3;21)	0.160558	172.68
Patient	2273	neg	CN; CEBPA-C/N DM, GATA2-mut	0.0424564	59.8671
Patient	26876	neg	EVI1+ AML	9.95415	52.4001
Patient	2747	pos	45,XX,inv(3)(q2?1q26),-7[31]/46,XX[1]	79.3865	43.6454
Patient	27832	neg	EVI1+ AML	4.51781	33.5245
Patient	435_0704	pos	45,XY,t(3;3)(q21;q26),-7	50.8689	33.2515
Patient	44_0604	pos	46,XX,inv(3)(q21q26)	8.13595	8.61997
Patient	5354	neg	t(3;21)	77.1586	89.4748
Patient	5362aka5034	neg	CN; CEBPA-C/N DM, GATA2-mut	0	82.335
Patient	623_0704	pos	45,XX,inv(3)(q21q26),-7[23]/46,XX[1]	33.8929	36.1656
Patient	6376aka5937	neg	CN; CEBPA-C DM, GATA2-WT	0.0273022	56.5775
Patient	697_0704	pos	45,XY,inv(3)(q21q26),-7	64.9036	63.5892
Patient	830_0704	pos	45,XX,t(3;3)(q21;q26),-7	113.744	54.6468
Patient	913_98A	pos	45,XY,inv(3)(q21q26),-7	62.9696	35.4966
Patient	92T343	neg	51,XX,t(3;21)(q25;q21)	20.1946	75.6788
Patient	935_0704	pos	45,XX,inv(3)(q21q26),-7	96.4524	44.3841
Patient	93T441	neg	46,XY,t(3;5)(q21;q23.3)	0.999766	40.3226
Patient	94T742	neg	46,XY,t(1;3)(p36;q13);t(6;9;22)(p21;q34;q11)	0.0794087	66.7249
Patient	95T374	neg	46,XY,t(3;17)(q26;q22)	13.1755	54.4422
Patient	96494	pos	46,XY,t(3;3)(q2?3;q26),-7,t(10;20)(p13;q11),+r;46,XY,t(3;3)(q2?3;q26),-7,t(10;20)(p13;q11),i(21)(q10),+r;46,XY,t(3;3)(q2?3;q26),-7,t(10;20)(p13;q11),ins(12;?)(q1?5;?),+r	125.097	31.1497
Patient	99215	neg	46,XY,t(9;22)(q34;q11),46,XY,t(3;10;21)(q26;q26;q21),t(9;22)(q34;q11);46,XY,inv(3)(q23q26),t(9;22)(q34;q11)	1.29999	16.99
Patient	1117	pos	45,XY,-3,inv(3)(q21q26),add(4)(p14),del(5)(q13q33),-7,-14,-16,add(19)(p13.3),+21,+2mar[15]/	1.44231	82.7793
Patient	11291	pos	46,XY,inv(3)(q21q26),inv(7)(q22q32)	201.429	195.48
Patient	11403	pos	46,XY,inv(3)(q21q26)	174.437	178.253
Patient	12383	pos	44,XX,inv(3)(q21q26),dic(3;7)(3pter->3p22::7q36->7p12::3p11->3qter),add(5)(q13),dic(8;20)(p11;q12)46,idem,+dic(8;20)(p11;q12),+21	181.144	271.816
Patient	13031	pos	45,XX,inv(3)(q2?1q26),-7[31]/46,XX[1]	433.673	208.6
Patient	14285	neg	46,XX,t(1;6)(p32;q24~25)del(2)(q34)[33]/46,XX[1]	0.687351	286.817
Patient	14917	pos	46,XY,inv(3)(q22q26)[51]	15.5135	144.199
Patient	15445	pos	46,XY,t(3;3)(q2?3;q26),-7	482.015	244.738
Patient	16410	neg	46, XX [66],FISH 5'/3' inv(3)	78.7314	130.491
Patient	1834	pos	45,XY,der(3)t(3;3)(q21;q26),-7	167.737	254.658
Patient	2029	pos	45,XY,t(3;3)(q21;q26),-7**	400.562	288.535
Patient	20613	neg	45,XY,-7[16],FISH 5' inv(3)/MDS1 break	40.3145	185.639
Patient	20908	neg	45,XY,inv(3)(p12p2?4),-7[16]/46,XY[8](patient eerder onderzocht 26-08-02: 45,XY,-7[3]/46,XY[44])	448.598	333.538
Patient	21270	pos	46,XY,inv(3)(q21q26)[32]	32.6732	220.169
Patient	24397	neg	45,XX,t(3;8)(p21;q24),inv(3)(q21q26),-7,der(10)(p),del(11)(p1?4)[3]/46,idem,+mar1[12]	212.682	181.975
Patient	25250	pos	46,XX,inv(3)(q21q26),t(9;22)(q34;q11)	63.6226	217.431
Patient	28382	pos	46,XY,t(3;3)(q21;q26),-7	228.633	201.449
Patient	29199	neg	45,XY,-7,der(3)(q?)	110.74	144.802
Patient	30309	pos	45,XX,t(3;3)(q21;q26),-7	102.483	133.794
Patient	3071	pos	45,XY, inv(3)(q21q26.2),-7 [13]	288.619	92.0147
Patient	3853	pos	inv3(q22q26),-7	279.09	433.792
Patient	6181	neg	NULL; FISH inv(3)	144.036	198.845
Patient	7033	pos	46,XY,t(3;3)(q21;q26)[18]	299.719	286.984
Patient	7086	pos	46,XY,inv(3)(q21q26)[19]/46,XY[1]	2.10349	128.622
Patient	9027	pos	46,XY,t(3;3)(q21;q26),del(5)(q22q33)[20]	148.104	137.561
Patient	92776	pos	46,XY,inv(3)(q21q26)	349.994	448.771
Patient	93417	pos	46,Y,add(X)(p21),-3,inv(3)(q21q26)	42.846	149.227
Patient	96039	neg	45,XY,inv(3)(q12q26.2),-7	184.466	77.5499
Patient	9899	pos	45,XX,inv(3)(q21~22q25~26),-7	250.329	290.891
Cell Line	AML-1	pos	45(42-45)<2n>XX,-7, t(3;3)(q21;q26), t(12;22)(p13;q12)	570.645	295.231
Cell Line	F-36P	neg	41(40-43)<2n>XY, -3, -13, -16, -19, -21, -22, +2mar, ins(X;13)(p11;q?q?), del(3)(p13p24), add(5)(q11), dup(5)(q11q35), der(6)add(6)(p23)dup(6)(q25q27), der(7)add(7)(p13)add(7)(q12), add(9)(q35), der(9)del(9)(q11q34)inv(9)(p2?4;q34), der(10)t(8;10)(q24;p14)t(10;7)(q25;q12), del(11)(q14q21), der(21)t(10;21)(p14;p12)	6.56198	399.391
Cell Line	KASUMI-3	neg	46(43-47)<2n>XY, der(2)t(2;12)(p15;p13), der(3)t(3;7)(q26;q35)t(7;8)(q22;q23), der(4)t(4;8)(q13;q21), del(5)(q15), der(5)t(5;10)(q33;q24), der(7)t(3;7)(q26;q35)del(7)(p1?), der(8)t(4;8)(q13;q12), del(9)(q32), del(10)(q24), add(12)(p11), add(16)(q13.2)	94.3736	320.337
Cell Line	MOLM-1	pos	66-70<3n>X, -X/Y, -X/Y, +1, -7, +13, -16, -18, +22, del(5)(q11q34.2), inv(3)(q21q26)x2, der(9)t(9;22)(q34;q11), der(22)t(9;22)(q34;q11)x2	269.353	602.464
Cell Line	MUTZ-3	pos	46(44-48)<2n>XY, t(1;3)(q43;q13)inv(3)(q21q26), t(2;7)(q36;q36)inv(7)(p15q36), t(12;22)(p13;q12)	74.7443	396.271
Cell Line	SB1690	neg	EVI1-amplified FA-AML with biallelic mutations in FANCD1/BRCA2 gene including IVS7 splice-site mutation;43_48,Y,_X,del(X)(q21),der(1)t(1;1)(p32;q2?3),del(8)(q24),del(9)(p13),add(10)(q26),_14,del(14)(q24),add(16)(q2?1),der(16),t(16;17)(p10;q10), +2_4mar[cp6]	224.612	484.154
Cell Line	U-397	neg	63(58-69)<3n>XXY, -2, -4, -6, +7, -9, -20, -21, +3mar, t(1;12)(q21;p13), der(5)t(1;5)(p22;q35), add(9)(p22), t(10;11)(p14;q23), i(11q), i(12p), add(16)(q22), add(19)(q13)	0.541456	417.252
Cell Line	HNT-34	pos	46(44-48)<2n>XX, t(3;3)(q21;q26), t(9;22)(q34;q11), del(17)( ?p12.2p13.1), del(20)(q13.1q13.2)	27.8636	91.7462
Cell Line	K-562	neg	61-68<3n>XX, -X, -3, +7, -13, -18, +3mar, del(9)(p11/13), der(14)t(14;?)(p11;?), der(17)t(17;?)(p11/13;?), der(?18)t(15;?18)(q21;?q12), del(X)(p22)	7.36463	99.9601
Patient	PER_2190	pos	45,XY,inv(3)(q22q26),-7[25]	34.3319	101.444
Patient	SG6888	neg	46,XX,t(1;3)(p36;q21)	0	82.3462
Cell Line	U-937	neg	cell line, 63(58-69)<3n>XXY, -2, -4, -6, +7, -9, -20, -21, +3mar, t(1;12)(q21;p13), der(5)t(1;5)(p22;q35), add(9)(p22), t(10;11)(p14;q23), i(11q), i(12p), add(16)(q22), add(19)(q13)	0.0622075	134.88
