# Supplementary material for: Identification of therapeutic targets of the hijacked super-enhancer complex in EVI1-rearranged leukemia
Source: Leukemia. 2021 Apr 28;35(11):3127–38. doi: 10.1038/s41375-021-01235-z (PMC8550965; doi:10.1038/s41375-021-01235-z)
Supplement: Supplementary file 4 — File S3 Supplement differential gene expression [file 41375_2021_1235_MOESM4_ESM.xlsx]

## Sheet: PARPi
	baseMean	log2FoldChange	lfcSE	stat	pvalue	padj
AL365357.1	1323.63	4.38944	0.370904	148.828	4.81278e-33	6.15362e-29
FPR1	1175.04	3.61593	0.332224	113.713	2.03028e-25	1.29796e-21
CD14	1756.02	4.30718	0.399638	106.841	6.30491e-24	2.68715e-20
MMP9	1520.95	3.80165	0.380555	93.6787	4.5491e-21	1.45412e-17
AJUBA	620.775	-2.83585	0.329487	91.5027	1.3503e-20	3.453e-17
LGALS3	1957.57	2.99145	0.307864	90.406	2.33665e-20	4.97941e-17
ACP5	1709.69	4.04081	0.444028	76.6398	2.27971e-17	4.16406e-14
KRT16	14630.7	2.61284	0.303278	71.2022	3.45657e-16	4.41957e-13
LILRA5	995.463	3.54069	0.408213	71.4835	3.00301e-16	4.41957e-13
ADM2	234.503	-3.78446	0.475855	71.2811	3.32282e-16	4.41957e-13
IDO1	1690.43	2.94512	0.345235	70.0677	6.09516e-16	7.08479e-13
IL1B	5750.89	2.08064	0.259746	69.6609	7.46999e-16	7.60352e-13
ORM1	426.727	3.62204	0.436799	69.5923	7.73078e-16	7.60352e-13
ID1	4649.96	2.27281	0.29069	67.8782	1.8215e-15	1.66355e-12
SCD	4475.38	-2.71405	0.359633	64.967	7.80896e-15	6.65636e-12
HPD	1430.04	2.4136	0.31303	64.6662	9.07633e-15	7.25312e-12
CCL24	302.964	2.93711	0.394554	59.4707	1.2193e-13	9.17059e-11
S100A12	2190.12	3.80732	0.476427	59.1832	1.40774e-13	9.99967e-11
CCR5	342.193	2.85839	0.374434	57.901	2.67275e-13	1.79862e-10
CCR1	2550.78	1.9102	0.25551	57.5297	3.21792e-13	2.05721e-10
SNAI3	4147.32	1.59801	0.233188	56.9432	4.31468e-13	2.62702e-10
ID2	5190.75	3.25373	0.420516	56.7808	4.67955e-13	2.71967e-10
KRT17	24223.7	2.16404	0.285041	56.4725	5.4595e-13	3.035e-10
ID3	3232.07	2.05564	0.338275	56.0022	6.90682e-13	3.67961e-10
STC2	423.193	-2.72568	0.40721	55.4646	9.03691e-13	4.62184e-10
CLEC5A	3176.24	2.24503	0.31488	52.8658	3.31392e-12	1.62968e-09
S100A9	132362	3.2599	0.435577	52.5557	3.86965e-12	1.83249e-09
NRP1	2187.05	1.78014	0.246015	51.6967	5.94563e-12	2.71503e-09
S100A8	60594	3.37036	0.452823	51.5365	6.44164e-12	2.8401e-09
TGFA	615.495	3.06917	0.429704	49.3575	1.91492e-11	8.16137e-09
SEMA6B	12025.5	3.08558	0.428356	49.1736	2.09942e-11	8.65908e-09
CD300LF	3985.59	2.82281	0.398625	47.9364	3.8972e-11	1.55718e-08
CD1C	497.042	2.89735	0.414668	47.2204	5.57461e-11	2.15991e-08
ITGB7	1092.15	2.96391	0.425666	47.0381	6.10683e-11	2.29653e-08
PLAC8	9665.38	1.47427	0.217161	46.9425	6.40566e-11	2.34008e-08
CCR3	224.932	3.08331	0.460893	46.7903	6.91225e-11	2.455e-08
MPEG1	1825.84	1.83001	0.272491	46.066	9.92858e-11	3.431e-08
SIGLEC7	634.935	2.98073	0.432554	45.7481	1.16391e-10	3.91627e-08
MXD1	6051.52	2.16398	0.316556	45.6164	1.24318e-10	4.07572e-08
ALOX5	4498.36	2.64331	0.386086	45.3425	1.42564e-10	4.55706e-08
ADAMDEC1	590.688	2.59202	0.392615	44.2087	2.513e-10	7.73868e-08
IGSF6	450.502	2.44922	0.36721	44.1858	2.54203e-10	7.73868e-08
GARS	13127.9	-1.63321	0.274692	43.9563	2.85114e-10	7.98029e-08
NCF1B	2736.03	2.62035	0.3877	43.9425	2.87076e-10	7.98029e-08
SRGN	65454.9	2.1023	0.313047	43.9423	2.87106e-10	7.98029e-08
TRIB3	1912.99	-1.31915	0.23816	43.9646	2.8393e-10	7.98029e-08
LZTS1	354.681	-3.3135	0.523229	43.828	3.03996e-10	8.0977e-08
ADGRE3	3250.8	2.38739	0.354547	43.8409	3.02045e-10	8.0977e-08
PCK2	6066.66	-1.35211	0.225601	43.1544	4.2573e-10	1.1109e-07
CCNA1	562.752	2.02753	0.308772	42.7585	5.18925e-10	1.327e-07
TCAF1P1	181.007	-3.13533	0.48861	42.0943	7.23323e-10	1.80847e-07
FCAR	3554.85	1.78503	0.273891	42.061	7.35496e-10	1.80847e-07
BCL2A1	4387.54	2.28646	0.34989	41.7768	8.47778e-10	2.04522e-07
ADORA3	1345.57	2.17015	0.332523	41.589	9.31257e-10	2.16649e-07
RNF149	4848.39	2.50681	0.381234	41.5875	9.31935e-10	2.16649e-07
CD38	284.076	2.80529	0.446157	41.3378	1.05589e-09	2.41083e-07
NCF1C	3698.02	2.4468	0.375697	41.1903	1.1367e-09	2.5498e-07
SERINC2	3121.6	1.75363	0.288175	41.0394	1.22574e-09	2.70212e-07
SIGLEC11	206.65	3.30875	0.519276	40.8855	1.32384e-09	2.86891e-07
FCGR2B	1424.09	2.09318	0.324561	40.6662	1.4772e-09	3.14791e-07
AARS	9231.96	-1.87582	0.311773	40.247	1.82167e-09	3.81833e-07
GPT2	879.804	-2.52342	0.440279	40.1638	1.89906e-09	3.91634e-07
CCL2	12261.6	2.06286	0.338763	39.7513	2.33411e-09	4.73714e-07
STEAP4	19620.4	1.90567	0.313196	39.0608	3.29648e-09	6.58576e-07
FUCA1	37132.4	1.97663	0.312965	38.9096	3.55533e-09	6.99361e-07
CNR2	2417.91	2.22881	0.353415	38.872	3.62284e-09	7.01844e-07
FPR2	8429.33	2.1339	0.338936	38.5563	4.24235e-09	8.09593e-07
IL1RN	11145.1	1.21357	0.206539	38.4641	4.44244e-09	8.35309e-07
LILRB3	750.897	3.10819	0.493899	37.8905	5.91796e-09	1.09662e-06
FADS2	6982.23	-1.8845	0.314283	37.8378	6.07619e-09	1.10986e-06
NUPR1	375.784	2.70878	0.525689	37.7333	6.40209e-09	1.15292e-06
CLEC1A	896.458	1.94642	0.315892	37.6871	6.55153e-09	1.16344e-06
STAC	198.939	3.77765	0.616277	37.6131	6.79862e-09	1.19078e-06
PARM1	1517.75	1.71581	0.279961	37.1448	8.5922e-09	1.48459e-06
CCR2	5151.75	2.14181	0.34963	36.6606	1.09461e-08	1.86608e-06
SERPINB2	3803.23	2.33328	0.382095	36.3953	1.24985e-08	2.1027e-06
RBM47	1068.55	2.04976	0.339578	36.2673	1.33243e-08	2.21253e-06
FGL2	934.647	2.32019	0.380945	36.1753	1.39522e-08	2.28709e-06
IFI27	1925.01	2.89191	0.47651	35.7801	1.70004e-08	2.75148e-06
NEU1	8027.91	1.51375	0.262464	35.5799	1.87899e-08	2.9813e-06
S100B	21824.4	2.01398	0.333604	35.5696	1.88867e-08	2.9813e-06
OLMALINC	129.469	-2.64806	0.492845	35.3779	2.07871e-08	3.24126e-06
ANKRD22	334.704	3.70414	0.608789	35.2785	2.18463e-08	3.36538e-06
TMSB4X	140868	1.87509	0.314411	35.1006	2.38787e-08	3.63468e-06
RAB20	660.515	2.82939	0.475079	34.8918	2.65056e-08	3.98706e-06
CXCL16	760.408	2.38094	0.40056	34.8607	2.69209e-08	4.00246e-06
SAT1	5765.67	2.09027	0.350009	34.7353	2.86628e-08	4.21244e-06
PILRA	1858.83	2.73792	0.455209	34.6441	3.00002e-08	4.26203e-06
PLIN2	2724.58	2.08354	0.34932	34.6714	2.95938e-08	4.26203e-06
C5AR2	660.618	2.90489	0.485222	34.6459	2.99737e-08	4.26203e-06
IL7R	9399.72	-0.762164	0.230646	34.4942	3.23361e-08	4.5434e-06
CXCL8	19443.9	1.93922	0.353933	34.4394	3.32342e-08	4.61883e-06
CD1D	272.539	3.33894	0.568626	34.1432	3.85393e-08	5.29854e-06
AL590226.2	652.546	2.84783	0.479177	34.0576	4.02238e-08	5.47129e-06
UPP1	2276.09	2.43804	0.413425	33.5696	5.13392e-08	6.90971e-06
SESN3	855.927	2.91098	0.49534	33.1219	6.42188e-08	8.55314e-06
VCAN	1264.57	1.77056	0.306451	33.0128	6.78211e-08	8.88115e-06
TGM5	409.548	2.33242	0.413132	33.0054	6.80708e-08	8.88115e-06
RCBTB2	1827.94	1.64272	0.284308	32.9095	7.14142e-08	9.22326e-06
JAML	18170.4	1.60691	0.278531	32.7532	7.72198e-08	9.77557e-06
SLC7A7	763.463	2.35689	0.406358	32.7669	7.6694e-08	9.77557e-06
LILRA6	463.369	2.87508	0.50316	32.6278	8.22178e-08	1.03062e-05
SMIM25	281.871	2.81438	0.490351	32.5852	8.39893e-08	1.04261e-05
SMIM3	5369.78	1.54112	0.268573	32.5413	8.5853e-08	1.0555e-05
MARS	9739.26	-1.44109	0.274025	32.4688	8.90209e-08	1.08402e-05
TMIGD3	1297.73	2.14339	0.372389	32.3994	9.21632e-08	1.1117e-05
ENTPD1	1511.37	1.77236	0.309127	32.3339	9.52303e-08	1.11708e-05
ITGAX	2096.14	2.35402	0.408873	32.3462	9.46504e-08	1.11708e-05
SMOX	1721.88	1.85131	0.32271	32.3365	9.51099e-08	1.11708e-05
BCAT1	3549.33	-2.22139	0.432997	32.1444	1.04697e-07	1.21696e-05
CD36	13310.3	1.88073	0.336134	31.9845	1.13413e-07	1.30639e-05
ORM2	118.213	3.65933	0.709551	31.5527	1.4074e-07	1.6067e-05
ABHD5	2064.9	1.52503	0.275115	31.4822	1.45786e-07	1.63511e-05
SLC2A6	475.737	2.41424	0.431493	31.4844	1.45627e-07	1.63511e-05
LY96	198.992	3.66844	0.654967	31.3907	1.52618e-07	1.69685e-05
CARS	3340.8	-1.13718	0.219603	31.3	1.59695e-07	1.76023e-05
SLC7A1	7949.51	-1.67851	0.318581	31.1349	1.73441e-07	1.8954e-05
FTH1	9121.16	1.62961	0.356483	30.5701	2.30032e-07	2.47158e-05
SREBF2	6541.86	-1.31122	0.243456	30.5807	2.28811e-07	2.47158e-05
FCGR2A	2623.02	2.10207	0.376227	30.5459	2.3283e-07	2.48081e-05
TYMP	449.284	2.05782	0.382832	30.4911	2.39301e-07	2.52868e-05
CD101	5517.3	1.96058	0.351653	30.3887	2.51871e-07	2.62739e-05
GABARAPL1	426.904	2.31854	0.417743	30.3817	2.52752e-07	2.62739e-05
NCF1	13807.1	2.25656	0.405286	30.0111	3.04206e-07	3.13675e-05
CEBPE	3370.38	2.11859	0.396809	29.8831	3.24308e-07	3.29096e-05
SREBF1	4710.16	-1.32165	0.24711	29.8876	3.23586e-07	3.29096e-05
CYBB	32220.6	1.81521	0.333021	29.8651	3.27248e-07	3.29464e-05
PMP22	2450.89	2.27359	0.411085	29.8254	3.33814e-07	3.33449e-05
EMC3	7496.04	1.36654	0.26502	29.5706	3.79168e-07	3.75818e-05
SLC37A2	337.243	2.41513	0.441149	29.5403	3.84958e-07	3.78621e-05
PNPLA6	6286.81	1.90313	0.352829	29.3401	4.25471e-07	4.15273e-05
RGS2	351.292	2.40565	0.443667	29.2664	4.4146e-07	4.27615e-05
PRG3	6272.74	2.4527	0.446247	29.1572	4.66227e-07	4.48209e-05
ITGB2	51106.2	1.90108	0.348957	29.1042	4.78734e-07	4.56798e-05
SLC7A11	790.2	-0.541749	0.291883	29.0554	4.90565e-07	4.6462e-05
MEGF9	5622.64	1.72979	0.318224	28.9987	5.04681e-07	4.74474e-05
CLC	121930	2.35014	0.429842	28.91	5.2756e-07	4.92364e-05
HIST1H1C	1004.23	1.99173	0.417467	28.8656	5.39406e-07	4.99771e-05
CD55	6239.75	1.29819	0.247324	28.8316	5.4865e-07	5.02111e-05
SEMA7A	5049.08	1.81414	0.335065	28.8275	5.49786e-07	5.02111e-05
SKIL	1214.72	1.70413	0.317589	28.8083	5.55075e-07	5.03347e-05
TRNP1	206.713	3.09003	0.580774	28.5118	6.43776e-07	5.73509e-05
PCDH12	373.78	-2.70053	0.597958	28.5193	6.41391e-07	5.73509e-05
LST1	26944.8	2.07682	0.384312	28.5052	6.45904e-07	5.73509e-05
ALOX5AP	689.846	2.43592	0.450803	28.4702	6.57315e-07	5.79616e-05
PADI2	9622.9	2.13808	0.399567	28.3518	6.97387e-07	6.06585e-05
RASAL1	3392.18	1.74428	0.327836	28.3561	6.95918e-07	6.06585e-05
TMEM268	787.557	-1.6335	0.319043	28.2912	7.18846e-07	6.16857e-05
CCL22	346.489	3.30479	0.611697	28.2983	7.1633e-07	6.16857e-05
DDIT4	4040.56	-1.09457	0.28501	28.1634	7.66281e-07	6.53178e-05
QPCT	218.394	2.81349	0.550757	27.9695	8.44325e-07	7.14937e-05
RBKS	368.442	1.97948	0.392521	27.8787	8.83543e-07	7.38424e-05
HIST1H2AC	1020.13	2.78279	0.517827	27.8785	8.83614e-07	7.38424e-05
TLR1	2133.05	1.36614	0.287074	27.8496	8.96451e-07	7.44287e-05
ARHGAP26	1247.85	1.89807	0.35739	27.7136	9.5956e-07	7.91545e-05
CD24	6174.16	1.97837	0.373695	27.3848	1.13103e-06	9.2592e-05
DTX1	451.591	1.98132	0.379478	27.3743	1.13694e-06	9.2592e-05
TFEB	1478.93	1.91721	0.369524	27.2338	1.2197e-06	9.87032e-05
CPQ	424.129	2.13961	0.423015	27.2118	1.23317e-06	9.91658e-05
ASAH1	7264.44	1.69106	0.334	27.1931	1.24478e-06	9.94733e-05
DHRS9	2771.49	1.36613	0.268926	27.0583	1.33159e-06	0.000105749
SLC44A1	18733.4	1.40163	0.267833	27.0437	1.34133e-06	0.000105866
DOK2	10401.3	1.53379	0.297593	27.0306	1.35013e-06	0.000105906
TYROBP	20524.6	2.23985	0.43096	27.0113	1.36321e-06	0.000106281
CHI3L1	607.635	2.94472	0.568888	26.9601	1.39862e-06	0.00010838
HLA-DRB6	748.734	-0.59706	0.359766	26.8409	1.48448e-06	0.00011434
CTH	415.857	-1.74471	0.359505	26.8121	1.50598e-06	0.000115302
TLR8	149.547	2.92721	0.563151	26.6331	1.64702e-06	0.00012535
LRG1	8900.68	1.77438	0.343363	26.5478	1.71875e-06	0.000130036
FADS1	2230.36	-1.62349	0.334465	26.4438	1.81048e-06	0.000136169
MSRB1	14727.5	1.74622	0.342772	26.3341	1.91256e-06	0.000143006
HLF	260.205	-1.79786	0.40544	26.3133	1.93261e-06	0.000143665
SLC36A1	3382.1	1.90201	0.370768	26.2265	2.01829e-06	0.000149167
CD244	11580.4	1.14034	0.22423	26.1113	2.13801e-06	0.000157107
MCEMP1	15453.5	2.26716	0.436677	26.0925	2.15812e-06	0.000157679
OR52K3P	767.053	1.58653	0.310023	25.9896	2.27206e-06	0.000164128
DUSP13	158.857	4.12503	0.789514	25.9973	2.26344e-06	0.000164128
BATF2	462.975	1.9357	0.401414	25.9308	2.33994e-06	0.000168081
POLA1	2406	-2.18266	0.448601	25.8122	2.48285e-06	0.000177351
SIGLEC1	2198.13	2.21085	0.431376	25.7263	2.59184e-06	0.000184107
PTPRJ	9093.3	1.64387	0.322174	25.6297	2.72008e-06	0.000192149
ENC1	3191.29	-1.70052	0.359207	25.6096	2.74754e-06	0.000193023
RAB32	3682.66	1.41744	0.302863	25.5976	2.76409e-06	0.000193124
LACC1	1752.3	1.34386	0.285493	25.5553	2.82315e-06	0.000196178
ACPP	1441.47	1.5756	0.315184	25.5371	2.84893e-06	0.0001969
ABTB1	4101.42	1.74541	0.352349	25.5135	2.88281e-06	0.00019817
KIAA0513	541.102	2.73286	0.532691	25.4905	2.9161e-06	0.000199386
ABLIM1	182.392	2.78712	0.550953	25.3477	3.13195e-06	0.000213006
ATP6V1B2	32888.3	1.28417	0.254348	25.3303	3.15937e-06	0.000213734
SLC7A5	22385.8	-1.26603	0.27704	25.1033	3.53906e-06	0.00023816
METTL9	32776.8	1.73555	0.344249	24.9459	3.8289e-06	0.000256316
CHPF	896.406	2.23226	0.443177	24.8375	4.04203e-06	0.000265264
RHOH	2293.67	1.61487	0.321889	24.8154	4.08705e-06	0.000265264
STX11	750.335	1.77334	0.353158	24.8317	4.05376e-06	0.000265264
ZNF521	362.695	-2.12512	0.437745	24.8554	4.006e-06	0.000265264
ADGRE1	2830.72	2.15379	0.426187	24.8248	4.06784e-06	0.000265264
JUNB	4557.37	1.50628	0.31194	24.8247	4.06802e-06	0.000265264
CASQ2	80.1557	3.89765	0.798498	24.7701	4.1806e-06	0.000267828
HSPA7	147.059	2.59801	0.518119	24.7559	4.21034e-06	0.000267828
P2RY13	879.558	2.12195	0.427419	24.7818	4.15617e-06	0.000267828
B2M	90011.8	1.64199	0.331281	24.7571	4.20796e-06	0.000267828
ST8SIA4	2636.19	1.34716	0.270811	24.6836	4.3653e-06	0.00027631
CA8	1349	1.37843	0.299932	24.5343	4.70386e-06	0.000296274
VSIG4	12357.8	1.21541	0.249936	24.4945	4.79831e-06	0.000300741
PRUNE2	500.213	1.56883	0.341803	24.4324	4.94963e-06	0.000308712
TMSB4XP8	1158.08	2.2089	0.451992	24.3633	5.1237e-06	0.000315955
GIMAP4	200.824	3.1903	0.635605	24.357	5.1399e-06	0.000315955
SHMT2	13672.1	-1.12041	0.229985	24.3621	5.12662e-06	0.000315955
AC244502.1	331.053	2.05387	0.41399	24.3232	5.2275e-06	0.000319803
KMO	660.19	1.8342	0.369573	24.3046	5.27622e-06	0.000321247
GPR35	2134.91	1.81548	0.368323	24.2779	5.34708e-06	0.000324018
SPSB1	724.556	1.69159	0.342354	24.1002	5.84409e-06	0.000352465
CHRM3	1240.73	-1.19907	0.269276	24.0798	5.90398e-06	0.000352749
TRPM4	12866.5	2.02863	0.409269	24.0801	5.90307e-06	0.000352749
ITM2B	18276.9	1.19079	0.243336	24.0279	6.05914e-06	0.000360336
TSPAN15	2849.62	1.39932	0.288669	24.0081	6.11949e-06	0.00036224
PADI4	13751.7	1.57503	0.324726	23.992	6.16887e-06	0.00036348
FAAH	295.446	2.53469	0.522957	23.9474	6.30794e-06	0.0003697
LGALS1	59531.7	1.81859	0.376718	23.9397	6.33226e-06	0.0003697
MNDA	5715.08	2.10356	0.425667	23.8028	6.78084e-06	0.000392307
AL035446.1	381.769	1.96721	0.401296	23.8038	6.77752e-06	0.000392307
CLEC12A	2974.39	1.66076	0.341349	23.7934	6.81279e-06	0.00039238
TMSB4XP2	228.496	2.69582	0.561301	23.7501	6.96205e-06	0.000399179
CTSS	8855.43	1.61837	0.334577	23.5965	7.51774e-06	0.000429115
AP5B1	6324.5	1.62624	0.352604	23.5766	7.59286e-06	0.000429568
NDUFA4L2	71.2333	-3.009	0.652202	23.5795	7.58187e-06	0.000429568
B3GNT8	1034.17	1.84474	0.378346	23.5638	7.64159e-06	0.00043042
ZNF124	1120.25	1.38047	0.293349	23.4702	8.00776e-06	0.000449067
FGD4	1033.2	1.81368	0.376011	23.4303	8.16916e-06	0.000454134
HP	3137.26	2.29535	0.483168	23.4385	8.13578e-06	0.000454134
ATP6V0E1	13423.4	1.47548	0.306591	23.3532	8.49036e-06	0.000469947
MYO1B	578.646	-1.99516	0.462254	23.2937	8.74654e-06	0.00048204
OSTM1	1574.03	1.4137	0.294583	23.2142	9.10117e-06	0.000497297
ALOX15	1984.31	1.38816	0.286889	23.2162	9.09196e-06	0.000497297
FLOT1	7463.6	1.49777	0.310361	23.1525	9.38662e-06	0.000510712
GTF2IP4	1005.45	1.63287	0.410682	23.0039	1.01103e-05	0.000547755
SLAMF7	546.618	2.5813	0.532123	22.9751	1.02569e-05	0.000553354
GPR183	2601.02	1.52911	0.318049	22.9184	1.05517e-05	0.000566866
ARHGAP23	601.7	-2.59842	0.557203	22.8614	1.08572e-05	0.000580837
SGSH	503.835	2.21524	0.459867	22.8386	1.09817e-05	0.00058505
IGHM	806.461	-1.75663	0.410362	22.7974	1.12101e-05	0.000594742
FRY	205.803	2.26792	0.475856	22.6426	1.21119e-05	0.00063993
TCAF1	1179.33	-1.45245	0.319307	22.6174	1.22657e-05	0.000645386
LILRB2	364.804	2.52504	0.523839	22.595	1.24039e-05	0.000649984
SAMHD1	7300.54	1.52308	0.320848	22.5025	1.29909e-05	0.000677968
KCNE3	4282.65	1.49069	0.313886	22.4769	1.31581e-05	0.000683903
HLA-DPB2	224.784	3.29874	0.71694	22.4619	1.32573e-05	0.000686268
RETN	5445.22	1.824	0.383406	22.4469	1.33574e-05	0.000688661
C1orf162	3238.21	1.83872	0.384875	22.4235	1.35147e-05	0.00069046
APLP2	39671	1.4379	0.302815	22.4176	1.35543e-05	0.00069046
SLC1A5	15813	-1.30683	0.282326	22.4316	1.34601e-05	0.00069046
PDE7A	2541.35	-1.30957	0.300256	22.3429	1.40705e-05	0.000713911
PLPPR2	3169.01	1.89987	0.40394	22.2949	1.44119e-05	0.000728344
MMP25	801.935	2.58968	0.538574	22.2725	1.45742e-05	0.000733645
HLA-DQA1	1676.06	2.42703	0.505833	22.2613	1.46559e-05	0.000734865
CCR5AS	83.1232	3.36651	0.72167	22.2445	1.478e-05	0.00073532
LTB4R	1452.67	2.06265	0.43244	22.2501	1.47387e-05	0.00073532
CD46	5294.59	1.33501	0.281696	22.2106	1.50328e-05	0.000744998
CES1	3169.21	1.73995	0.366242	22.1707	1.5335e-05	0.000757041
LINC01094	570.206	2.18803	0.460006	22.0906	1.5962e-05	0.000784793
BEST1	285.495	2.28032	0.483643	22.0796	1.605e-05	0.000784793
GPR84	393.662	1.79141	0.416691	22.0757	1.60813e-05	0.000784793
EIF4EBP1	6601.55	-1.23661	0.265113	22.0626	1.61871e-05	0.000786951
INAVA	152.227	3.58318	0.77762	22.0488	1.62988e-05	0.000789382
IL13RA1	1572.92	1.59966	0.34262	21.8375	1.81158e-05	0.00087407
CCDC126	528.257	2.0226	0.430003	21.7332	1.90851e-05	0.000917378
SLCO4C1	2923.71	1.12675	0.24791	21.6612	1.97844e-05	0.000947427
AC007342.3	160.891	3.57397	0.75717	21.626	2.01355e-05	0.000960645
CR1	1868.75	2.1211	0.45027	21.6154	2.02425e-05	0.00096216
MARCH1	347.251	2.40969	0.512643	21.6017	2.03826e-05	0.00096523
EIF3C	1785.49	1.45471	0.388694	21.5857	2.05455e-05	0.000969351
CD34	17756.2	-1.65123	0.380038	21.4914	2.15376e-05	0.00101242
RHOC	3893.55	1.33373	0.289314	21.4425	2.20714e-05	0.0010262
HLA-B	10434.9	1.88084	0.405252	21.4432	2.20632e-05	0.0010262
PLCXD1	6430.59	-1.59519	0.396671	21.4464	2.20283e-05	0.0010262
SLC22A4	438.778	1.76594	0.379603	21.4334	2.21711e-05	0.0010271
CD58	1785.71	1.46148	0.319012	21.4259	2.22551e-05	0.00102727
TNFRSF9	2251.48	1.22746	0.265013	21.2989	2.37138e-05	0.00109066
COMMD5	2477.97	1.20318	0.27717	21.2908	2.38097e-05	0.00109115
YPEL5	5011.03	1.43956	0.31089	21.2466	2.4342e-05	0.00111156
TSEN34	1902.28	1.15932	0.267172	21.2301	2.4544e-05	0.00111679
IFI6	33930.2	2.06585	0.44244	21.2083	2.48132e-05	0.00112504
RIT1	2272.96	1.39765	0.302091	21.1757	2.5221e-05	0.00113949
HBEGF	1610.21	1.19689	0.263728	21.1427	2.56401e-05	0.00115434
KRT9	9501.21	1.30756	0.311677	21.0727	2.65532e-05	0.00119126
DAB2IP	682.081	-2.02687	0.450958	21.0644	2.66644e-05	0.00119206
LIG4	725.002	1.38538	0.307588	21.0279	2.71548e-05	0.00120976
LPAR6	497.693	1.68326	0.386069	21.0041	2.74799e-05	0.00121999
ACACA	5063.05	-1.64747	0.381731	20.9537	2.81816e-05	0.00124682
MCOLN1	1745.66	1.59258	0.351847	20.8967	2.89955e-05	0.0012784
ICAM1	4068.03	1.31985	0.289302	20.8495	2.96891e-05	0.00130448
SULT1B1	404.691	1.86447	0.406649	20.8171	3.01728e-05	0.00131669
MATN2	237.431	3.26204	0.75898	20.8194	3.01385e-05	0.00131669
AKAP12	827.522	1.18458	0.330482	20.7821	3.07059e-05	0.00133539
PGD	60065.7	1.55488	0.344618	20.7436	3.13031e-05	0.00135675
RHBDD2	5532.64	1.50534	0.330759	20.6779	3.23477e-05	0.00139729
PTX3	398.115	1.94922	0.436194	20.6631	3.2589e-05	0.00140297
TMEM170B	419.077	1.61425	0.354459	20.654	3.27372e-05	0.00140462
IL1A	142.82	1.92252	0.599386	20.6406	3.29572e-05	0.00140933
SLC3A2	10382.8	-0.898111	0.223472	20.6152	3.33789e-05	0.00142261
ZMAT3	3378.54	1.36382	0.300212	20.569	3.4158e-05	0.00145098
CACNA2D4	3478.67	1.58459	0.347811	20.5401	3.46555e-05	0.00146724
TREM1	118.09	2.45274	0.54312	20.5196	3.50122e-05	0.00147687
ELFN2	80.3799	-2.97863	0.728054	20.5138	3.5114e-05	0.00147687
OSM	534.471	1.92275	0.421737	20.4856	3.56139e-05	0.00149298
METRNL	1632.78	1.70656	0.40369	20.4036	3.7104e-05	0.00155036
KCNQ5	1087.63	-1.56758	0.364152	20.3873	3.74071e-05	0.00155288
BIRC7	5159.19	1.45605	0.320336	20.3918	3.73232e-05	0.00155288
ARID5B	1390.27	-1.28333	0.310937	20.374	3.7657e-05	0.0015582
GRINA	9120.53	1.4883	0.330086	20.3527	3.80591e-05	0.00156687
FFAR2	90.1306	2.93279	0.65869	20.35	3.81118e-05	0.00156687
LONP1	7639.8	-1.10631	0.251844	20.3344	3.84101e-05	0.00157407
MKNK1	7335.24	1.33191	0.29393	20.3125	3.88326e-05	0.00158125
NINJ1	5791.64	1.43942	0.329781	20.3176	3.87334e-05	0.00158125
MSTO2P	125.822	-2.48396	0.58629	20.2896	3.92795e-05	0.00158432
ETV5	1930	-0.668282	0.24075	20.2965	3.91445e-05	0.00158432
AC090994.1	159.921	3.31708	0.723067	20.2938	3.91979e-05	0.00158432
DYSF	126.827	2.91516	0.642789	20.2658	3.97496e-05	0.00158825
SLFN5	161.432	2.30921	0.510693	20.2697	3.96719e-05	0.00158825
SIGLEC6	778.105	1.96872	0.439852	20.2708	3.96512e-05	0.00158825
ADAM8	16983.2	1.6654	0.367747	20.2318	4.04319e-05	0.00161048
MEF2C	8121.24	-1.09039	0.27908	20.1636	4.1835e-05	0.00166119
CPD	19447.6	1.31852	0.293272	20.1508	4.21035e-05	0.00166618
SIGLEC12	3616.7	1.77627	0.392729	20.1452	4.22214e-05	0.00166618
KIR2DL4	247.048	3.10777	0.701603	20.0982	4.32236e-05	0.00170048
HLA-C	22435.8	1.20808	0.285055	19.9475	4.66074e-05	0.00182268
PTPRO	1062.7	2.11374	0.482024	19.9472	4.66147e-05	0.00182268
ZFP36	3378.5	1.63415	0.364187	19.9159	4.73502e-05	0.00184579
FCRLB	142.115	2.4213	0.556447	19.907	4.75606e-05	0.00184836
DYNLT3	1240.79	1.48906	0.339452	19.8695	4.846e-05	0.00187726
FOS	364.351	1.94974	0.454538	19.8639	4.85979e-05	0.00187726
SIGLEC9	1321.75	1.85476	0.414075	19.8096	4.99347e-05	0.00192309
FCER1G	8157.95	1.63494	0.366515	19.7906	5.04111e-05	0.00193561
SPEF2	179.25	-1.97384	0.492918	19.7661	5.10333e-05	0.0019478
CASP1	2477.57	1.54956	0.34609	19.7663	5.10276e-05	0.0019478
SERPINB1	40265.3	1.34648	0.303756	19.749	5.14713e-05	0.00195482
AC138969.1	114.346	-1.52585	0.953606	19.747	5.1523e-05	0.00195482
CAPG	16938.5	1.72426	0.389735	19.6657	5.36588e-05	0.00202983
CYBA	28782.3	1.27384	0.327394	19.6573	5.3885e-05	0.00203237
CALCRL	4378.61	-1.72057	0.4485	19.6491	5.41075e-05	0.00203476
DGAT2	1335.23	1.72945	0.401251	19.4833	5.87824e-05	0.00220408
NPR3	1584.13	-1.64148	0.408775	19.4523	5.97015e-05	0.00222549
C3AR1	1643.43	1.01803	0.299421	19.4534	5.96678e-05	0.00222549
MILR1	969.009	1.95066	0.440007	19.4171	6.07618e-05	0.00225843
CCDC6	4272.81	-1.22742	0.301511	19.3639	6.23997e-05	0.00231259
GLRX	10007.4	1.59388	0.36179	19.3508	6.28082e-05	0.00231873
GPR82	348.361	1.9255	0.445584	19.347	6.29281e-05	0.00231873
HAPLN3	2231.3	-1.93612	0.445551	19.2886	6.47926e-05	0.00238057
CTSC	51527.9	1.27594	0.289758	19.2165	6.71737e-05	0.00246098
SNHG4	1519.54	-1.74007	0.408053	19.1707	6.873e-05	0.0025108
SOCS3	1407.94	1.94431	0.445222	19.1586	6.91452e-05	0.00251878
THEMIS2	10157.2	1.50256	0.343589	19.1288	7.01827e-05	0.00254931
ZFP36L1	622.327	-1.11761	0.320825	19.0763	7.20517e-05	0.00260365
ADAP2	420.688	1.96547	0.448056	19.0753	7.20861e-05	0.00260365
PLVAP	310.204	-1.66119	0.435402	19.041	7.33325e-05	0.00264121
MEFV	749.92	1.75006	0.398175	19.0348	7.35625e-05	0.00264205
SERTAD1	1738.29	1.34322	0.333794	19.0224	7.40199e-05	0.00265103
GPR34	194.163	2.45219	0.559296	18.9671	7.6095e-05	0.00271774
APOBEC3H	749.246	1.21034	0.309294	18.9281	7.75907e-05	0.00276344
SLC40A1	414.783	2.08856	0.490882	18.8867	7.92161e-05	0.00281349
EPRS	20659.6	-1.06225	0.278576	18.8291	8.15309e-05	0.00287971
SMC3	5182.91	-1.33436	0.342844	18.8311	8.14458e-05	0.00287971
CD86	3012.7	1.23812	0.284152	18.8209	8.18632e-05	0.00288348
TONSL	2837.97	-1.6498	0.379376	18.7896	8.31551e-05	0.00292094
SCN4B	283.599	2.09837	0.486096	18.7765	8.37037e-05	0.00293215
BLVRB	3852.82	0.755413	0.239773	18.7116	8.64642e-05	0.00302058
PLCH1	483.314	-0.722364	0.330868	18.691	8.73568e-05	0.00303496
PDGFRB	271.453	-2.70137	0.661307	18.6803	8.78255e-05	0.00303496
STARD8	1666.12	-1.21847	0.306827	18.6853	8.76075e-05	0.00303496
CSGALNACT1	409.623	1.79032	0.411321	18.694	8.72274e-05	0.00303496
KCTD12	1031.75	2.1884	0.49963	18.6592	8.87579e-05	0.00305892
P2RY10	315.871	2.5539	0.591573	18.6199	9.05189e-05	0.00311122
SVOPL	4101.24	-1.33079	0.376187	18.6115	9.0898e-05	0.00311587
PIK3C2B	3119.67	-1.44348	0.359678	18.5831	9.22e-05	0.00315206
CDKN1C	204.466	1.36024	0.424628	18.5439	9.40266e-05	0.00320593
GFRA2	209.48	2.21706	0.532805	18.5258	9.48794e-05	0.0032264
FXYD6	132.738	2.86934	0.666654	18.475	9.73196e-05	0.0033006
KLF2	172.498	2.69302	0.630293	18.4437	9.88559e-05	0.00334384
ADGRE2	3294.62	1.56501	0.36486	18.4343	9.93205e-05	0.00335069
HIST1H4I	474.471	2.22769	0.517814	18.4095	0.000100563	0.00338368
POR	6270.04	1.3221	0.321871	18.4006	0.00010101	0.00338981
CCL23	93.566	2.66522	0.838034	18.3851	0.000101796	0.00340723
ATF4	23378.9	-1.03162	0.244054	18.3667	0.000102738	0.00342979
HBD	193.228	2.74396	0.639878	18.3542	0.000103381	0.00344228
SGK1	861.018	2.11312	0.497231	18.3146	0.000105448	0.00345706
BRI3	4010.54	1.66224	0.403152	18.3315	0.000104562	0.00345706
OAF	1180.55	-1.36548	0.331335	18.3384	0.000104197	0.00345706
SIGLEC15	740.241	-1.32194	0.343015	18.3236	0.000104976	0.00345706
ACSS1	3719.03	-1.31132	0.308815	18.3247	0.000104915	0.00345706
CSF2RB	30164.8	1.53136	0.356305	18.3147	0.000105441	0.00345706
KLHL2	1451.71	1.28844	0.302136	18.2941	0.000106534	0.00348373
EIF1B	3499.32	1.10418	0.264237	18.2636	0.000108172	0.00352194
HK3	2258.59	2.14616	0.49518	18.2621	0.000108253	0.00352194
SEMA4C	1551.24	1.46694	0.355998	18.2542	0.000108678	0.00352678
RAB9A	1378.22	1.23936	0.294381	18.2403	0.000109436	0.00354241
TOM1	3868.83	1.43825	0.336039	18.1897	0.00011224	0.003624
BTG2	5733.39	1.26393	0.300997	18.1594	0.000113956	0.00367013
FAM98B	2252	-1.0804	0.289843	18.1474	0.000114639	0.00368284
COL23A1	1351.45	1.4506	0.353635	18.1208	0.000116175	0.00371863
CEACAM1	70.3082	3.39171	0.828753	18.1181	0.000116334	0.00371863
SERTAD3	1272.04	1.09687	0.267688	18.1001	0.000117384	0.00374281
MPO	88201.2	-1.65246	0.394067	18.093	0.000117804	0.00374686
CATSPER1	564.979	2.28171	0.530018	18.0804	0.000118547	0.00376115
ATP6AP2	19493.5	1.16319	0.272414	18.0724	0.000119021	0.00376685
PLPP1	2042.37	1.1255	0.264486	18.0372	0.000121138	0.00380557
PELI3	1041.37	1.34136	0.314314	18.0459	0.000120611	0.00380557
SECTM1	591.332	1.13723	0.294585	18.0414	0.000120884	0.00380557
CDKN1A	29847.8	1.18184	0.309196	18.0035	0.000123195	0.0038607
ZBED3	763.42	-1.25614	0.29729	17.9782	0.000124765	0.00390035
TNF	415.882	1.79052	0.46791	17.9701	0.000125267	0.00390649
MAPK13	590.91	2.27252	0.53	17.9283	0.000127915	0.00396682
TMEM200A	841.937	-1.19526	0.34165	17.9338	0.000127565	0.00396682
TMEM135	901.864	-1.24623	0.320075	17.9249	0.000128132	0.00396682
S100P	1971.27	2.0779	0.486319	17.8958	0.000130008	0.00401053
GUCY1A1	2410.6	-1.35208	0.372261	17.8933	0.000130171	0.00401053
CLEC7A	4946.03	1.12239	0.310532	17.886	0.000130651	0.00401565
LTC4S	873.494	1.77791	0.455335	17.8465	0.000133252	0.00408575
NDFIP2	557.789	2.18482	0.536137	17.7942	0.000136786	0.00418408
GBP2	132.82	2.39704	0.615342	17.7272	0.000141442	0.00431617
SMIM4	1207.23	1.44735	0.376586	17.7123	0.000142503	0.00433819
DHRS7	11741.1	1.36918	0.323678	17.6846	0.00014449	0.00438823
PFAS	5738.07	-1.88588	0.447928	17.6657	0.000145864	0.00441949
TSEN15	2355.17	-1.49978	0.376166	17.6346	0.000148151	0.00443745
FAM30A	11658.2	-1.41551	0.356564	17.6471	0.000147222	0.00443745
MRC2	8121.15	1.18109	0.315061	17.6344	0.000148162	0.00443745
RBL1	1600.28	-1.64745	0.418094	17.634	0.000148193	0.00443745
AC005394.2	127.089	2.75701	0.673159	17.6352	0.000148104	0.00443745
TET1	444.732	-1.87917	0.45846	17.6091	0.000150049	0.00448255
CDK6	8874.42	-1.23029	0.324725	17.5941	0.000151176	0.00450238
RBPMS	1282.56	-1.50328	0.367114	17.5909	0.000151417	0.00450238
SLC45A4	2257.37	1.5524	0.377497	17.5445	0.000154978	0.00459755
C5AR1	273.236	2.06317	0.490874	17.5252	0.000156478	0.00463132
SNX11	3398.11	1.16792	0.283658	17.5058	0.000158003	0.00466565
DHCR24	5449.43	-1.30788	0.317108	17.4807	0.000159999	0.00470447
ATF3	706.819	-1.52316	0.443565	17.4754	0.000160421	0.00470447
SLC38A2	11670.2	-1.20432	0.328689	17.4798	0.000160066	0.00470447
KNDC1	1252.02	1.45405	0.346223	17.4687	0.000160961	0.0047095
FAM111A	3525.64	-1.19122	0.305958	17.4502	0.000162458	0.00474245
OLR1	79.2023	3.17515	0.797289	17.4307	0.00016405	0.00474953
PHLDA1	183.576	2.22417	0.530795	17.429	0.000164187	0.00474953
DCUN1D3	2097.02	1.24581	0.298517	17.432	0.000163942	0.00474953
FTL	230243	1.69624	0.430019	17.4423	0.000163103	0.00474953
HLA-DMB	2872.37	1.55541	0.386592	17.4125	0.000165549	0.00477812
CD300LG	63.755	3.66935	0.903528	17.3479	0.000170981	0.00490495
EPG5	2962.25	1.20547	0.288932	17.3466	0.000171094	0.00490495
LRRC25	476.956	1.83789	0.445977	17.3496	0.000170837	0.00490495
LTA4H	25325.3	1.39072	0.332043	17.3224	0.000173177	0.00495357
FBXL5	8507.08	1.29963	0.314262	17.2917	0.000175852	0.00501643
CLEC12A-AS1	160.626	-1.73836	0.456933	17.2882	0.00017616	0.00501643
PGA5	140.972	2.00847	0.592643	17.2603	0.000178638	0.00507569
PRKCA	966.069	1.67428	0.400135	17.2424	0.000180243	0.00510996
HIST1H2BK	1440.51	2.2311	0.533332	17.2055	0.000183604	0.00519372
RPS6KA2	706.385	-1.34862	0.335418	17.1912	0.000184916	0.00519635
TP53INP1	4190.06	1.35405	0.330994	17.194	0.000184658	0.00519635
SERPINB8	1997.78	1.65169	0.395097	17.1928	0.000184774	0.00519635
ADD3	8709.06	1.00485	0.243732	17.1477	0.000188982	0.00529895
SEPTIN8	2361.46	-1.31427	0.326783	17.1147	0.000192124	0.00537527
TP53RK	3263.72	1.11757	0.272613	17.1011	0.000193434	0.00540011
CD63	25019.7	1.48817	0.364346	17.0217	0.000201273	0.00559517
EVPL	837.821	-1.6267	0.41326	17.0215	0.000201297	0.00559517
PRKDC	16483.2	-1.24739	0.312303	16.9809	0.000205424	0.00568518
TRPM2	3629.08	1.70044	0.40896	16.9822	0.000205283	0.00568518
NLRC4	1095.79	1.61134	0.388849	16.9645	0.000207111	0.00571947
FYN	1515.07	-1.06761	0.291212	16.9529	0.000208313	0.00574028
HRH4	392.7	1.90104	0.458336	16.9231	0.000211447	0.0058141
CYSTM1	806.112	1.47908	0.360222	16.8776	0.000216312	0.00592241
RBM38	2923.84	1.39109	0.340207	16.8794	0.000216117	0.00592241
SLC43A2	4695.07	1.89305	0.461111	16.8556	0.000218706	0.00597516
MTHFD1L	6663.99	-1.49372	0.379645	16.8237	0.000222221	0.00605826
EFR3B	73.6673	3.90415	0.94027	16.808	0.000223971	0.00609297
IARS	20581.8	-1.35836	0.36675	16.7898	0.00022602	0.00613565
MTF1	2343.56	1.14654	0.280455	16.7812	0.000226993	0.00614901
MYL12A	19583.7	1.21382	0.295657	16.7593	0.000229485	0.00620338
ASGR2	161.762	1.89616	0.46484	16.7301	0.000232868	0.00628153
PIK3R3	661.161	1.54027	0.376199	16.7167	0.000234429	0.00631033
MARCKSL1	12374	1.40759	0.35242	16.705	0.000235811	0.00632179
FAM117A	2821.69	1.49589	0.363692	16.7047	0.000235843	0.00632179
ATXN1	72.1088	3.66026	0.895877	16.6554	0.000241731	0.00643911
LIPA	10463.3	1.08287	0.26656	16.6569	0.00024155	0.00643911
NUDT14	792.913	1.72558	0.434851	16.6584	0.000241365	0.00643911
HLA-A	9181.34	1.47312	0.366332	16.6447	0.000243025	0.00645104
RNF166	4148.38	0.865499	0.24185	16.6392	0.000243693	0.00645104
PYCR1	3974	-1.03368	0.259482	16.6403	0.000243561	0.00645104
SMC1A	12044.3	-1.31884	0.328869	16.6299	0.000244827	0.00646767
C1orf122	1532.67	1.15707	0.290423	16.6257	0.000245346	0.00646802
POGLUT3	3312.98	-1.72681	0.451156	16.5586	0.000253719	0.00667501
QSOX1	35001.3	1.13205	0.287087	16.5281	0.000257616	0.00676362
BAMBI	583.22	1.17882	0.297777	16.5178	0.000258947	0.00678463
ITGB1BP2	155.269	2.57422	0.629995	16.4138	0.000272768	0.00713212
RHOXF1P3	644.49	1.66152	0.423118	16.3655	0.000279434	0.00729151
S100A6	1235.86	1.77641	0.440882	16.3508	0.000281495	0.00730061
VMP1	8074.34	1.21142	0.303561	16.3538	0.000281073	0.00730061
PECAM1	6502.67	1.59535	0.394104	16.3534	0.000281134	0.00730061
SLC26A11	128.854	2.81534	0.69327	16.326	0.000285004	0.00737664
EPM2A	177.488	-1.76093	0.435698	16.2989	0.000288898	0.00746232
ITGB2-AS1	765.985	1.81515	0.462799	16.2848	0.000290941	0.00749994
DDX12P	279.037	-1.83911	0.476324	16.2633	0.000294083	0.00756568
C14orf119	8543.03	1.05781	0.275356	16.2508	0.000295925	0.00758866
IFI27L2	1482.25	1.61562	0.406048	16.2492	0.000296163	0.00758866
YARS	17467.4	-0.851757	0.224833	16.2395	0.0002976	0.00759998
MPP6	810.714	-1.4195	0.387556	16.2382	0.000297794	0.00759998
LRPAP1	28591.6	1.20257	0.32459	16.2309	0.000298886	0.00760858
KIF24	884.85	-2.24125	0.552291	16.224	0.000299916	0.00760858
SAT2	1562.04	1.44479	0.363498	16.2265	0.000299542	0.00760858
IER3	301.747	1.99427	0.497208	16.2148	0.000301307	0.00762873
CDC42EP3	4810.63	1.19244	0.302334	16.1671	0.000308566	0.00778189
NFKBIZ	170.17	2.00784	0.496433	16.1671	0.000308573	0.00778189
ALDH3B1	1278.18	1.35906	0.357705	16.1594	0.000309771	0.00779673
DYNLT1	2055.6	1.20109	0.321083	16.1175	0.000316329	0.00794613
MGAM	6554	1.45393	0.362014	16.1108	0.000317388	0.00795709
PSTPIP2	11358.6	1.03644	0.259218	16.0934	0.000320156	0.00801078
ATP6V0B	17920	0.983499	0.254761	16.0892	0.000320823	0.0080118
HLA-DQB1	2377.63	1.58675	0.410298	16.0829	0.000321838	0.00802149
SERPINI1	361.507	2.12195	0.523854	16.0722	0.000323564	0.00803721
RAB5IF	826.945	0.929968	0.379912	16.0712	0.000323726	0.00803721
SLC45A3	2225.15	1.67998	0.416055	16.0477	0.000327564	0.00804249
CX3CR1	1431.54	-1.24753	0.322212	16.0615	0.000325301	0.00804249
AADAT	305.071	-1.8489	0.471065	16.0514	0.000326945	0.00804249
GNA12	3355.15	-1.22657	0.324934	16.0658	0.000324598	0.00804249
FBXO32	182.067	2.176	0.541289	16.0467	0.000327713	0.00804249
CARMIL2	1633.49	-1.20662	0.326253	16.0469	0.000327692	0.00804249
TLR2	3151.27	1.06177	0.267601	16.0249	0.000331318	0.00811538
UBE2D1	991.027	1.6488	0.409906	16.0089	0.000333977	0.00816488
UGP2	11615.7	1.14505	0.285903	15.9885	0.000337397	0.00823274
LDB2	675.541	-2.11169	0.575268	15.9718	0.000340223	0.0082859
PLXNC1	508.118	1.81158	0.453969	15.9549	0.000343115	0.00834044
VAV3	3069.82	-0.774007	0.242854	15.9313	0.000347188	0.00842342
KDM7A	467.929	1.54922	0.392283	15.9107	0.000350786	0.00847856
PSIP1	4704.11	-1.14761	0.308526	15.9113	0.000350677	0.00847856
GNAI1	2937.59	-1.07143	0.31047	15.9064	0.00035153	0.00848049
IL18BP	3148.18	1.2835	0.320326	15.9014	0.000352407	0.00848565
ALDH5A1	1981.94	-1.02317	0.276494	15.8811	0.000356004	0.00855613
EXOSC4	1199.34	1.06274	0.282304	15.8739	0.000357301	0.00857121
ASB2	220.443	1.77356	0.452454	15.8443	0.000362613	0.00868234
S1PR2	669.807	1.31135	0.329074	15.8397	0.000363458	0.00868631
NCOA4	66480.6	0.827568	0.218399	15.8243	0.000366262	0.008737
SHANK3	1150.97	-1.33588	0.346346	15.7995	0.000370841	0.00882974
ATP6V1D	4006.37	1.21224	0.305049	15.7614	0.000377975	0.00898287
CYB5R1	1192.18	1.37085	0.350048	15.7298	0.00038399	0.0091089
DOK3	6328.34	1.47181	0.371432	15.7174	0.000386371	0.0091484
SMYD5	2034.11	-1.66297	0.424434	15.6832	0.000393045	0.00928922
SCAT1	236.792	2.26496	0.567535	15.672	0.000395256	0.00932424
CIDECP1	509.548	1.39535	0.355388	15.6678	0.00039607	0.00932623
APAF1	6914.32	0.841239	0.224578	15.6418	0.000401257	0.009431
NXPE3	6039.76	1.23787	0.312298	15.6023	0.000409265	0.00960158
NAGK	2539.51	1.46686	0.373529	15.5907	0.000411654	0.00963994
MOB3C	1195.8	1.17683	0.298223	15.586	0.000412617	0.00964483
CALM1	24683.3	1.16128	0.297713	15.5749	0.0004149	0.00968048
TNFAIP6	101.331	2.9437	0.729009	15.5564	0.000418773	0.00974245
STARD10	711.876	1.23829	0.351568	15.5549	0.000419079	0.00974245
NWD1	122.609	2.53776	0.720974	15.5504	0.000420013	0.00974644
CD52	5788.51	1.36768	0.360397	15.5408	0.00042204	0.00977573
ARPC5	27595.6	1.09159	0.277479	15.4923	0.000432408	0.00997394
BIN1	3255.36	-1.47923	0.385062	15.4898	0.000432937	0.00997394
RAB3D	3832.41	1.60789	0.405542	15.4922	0.000432424	0.00997394
RXFP1	975.903	-1.10933	0.470204	15.4773	0.000435665	0.0100187
ATP1B1	2204.55	-0.947412	0.249625	15.472	0.000436815	0.0100271
IGHD	103.128	-2.19805	0.683992	15.4634	0.000438707	0.0100525
RIPOR2	2217.45	1.44508	0.370501	15.4153	0.000449378	0.0102786
MCM2	9565.28	-1.69386	0.429483	15.3777	0.000457912	0.0104551
RNF11	1976.08	0.994582	0.253081	15.3741	0.00045874	0.0104553
DPYD	2678.54	1.30938	0.333052	15.3594	0.000462113	0.0104948
SDCBP	12053.7	0.994667	0.253689	15.361	0.000461734	0.0104948
PLXDC2	4059.05	1.23241	0.317692	15.3531	0.000463577	0.0105094
XPOT	13974.2	-1.06322	0.301014	15.3364	0.000467452	0.0105632
LIG1	4948.02	-1.79402	0.454967	15.3358	0.000467605	0.0105632
SPATA5	455.726	-1.44552	0.37991	15.3114	0.000473348	0.0106741
CASP8AP2	1730.08	-1.27566	0.404032	15.2987	0.000476362	0.0107232
ACVR1	382.92	1.80944	0.461335	15.2808	0.000480639	0.0107421
CAB39	10196.1	0.991186	0.258408	15.2767	0.000481624	0.0107421
MMS22L	1362.06	-1.75574	0.47954	15.285	0.000479627	0.0107421
ATP11C	1273.02	-1.32833	0.390098	15.2892	0.000478626	0.0107421
CD44	47824.5	1.05063	0.273703	15.2831	0.000480093	0.0107421
NCAM2	93.4551	-2.22813	0.601285	15.2741	0.000482243	0.0107421
CDH5	134.583	-2.05991	0.591993	15.2514	0.000487758	0.010846
CD53	8308.83	1.25224	0.321196	15.2092	0.000498158	0.0110581
TNFSF9	2684.96	0.917283	0.267105	15.1835	0.00050459	0.0111814
CYTIP	3592.82	0.938127	0.252032	15.178	0.00050599	0.0111931
MVP	3553.68	1.52094	0.387895	15.1693	0.000508189	0.0112223
GAA	4116.51	1.60573	0.430969	15.1639	0.000509568	0.0112333
ALKBH8	676.177	-0.984919	0.290351	15.1453	0.000514318	0.0113185
GLUL	33347.4	0.812723	0.2423	15.1222	0.000520311	0.0114307
HMOX1	1165.68	4.3574	1.06945	15.1056	0.000524647	0.0115062
DDX11	1840.04	-1.21586	0.31316	15.0999	0.000526129	0.011519
FGR	628.088	1.73075	0.443436	15.0765	0.000532327	0.0115393
RNF220	1267.77	-1.45218	0.380305	15.0753	0.000532651	0.0115393
RNF7	6756.98	1.36479	0.35312	15.0751	0.000532703	0.0115393
PLSCR1	11871.8	1.29062	0.336157	15.0762	0.000532415	0.0115393
RFC1	5186.04	-1.20781	0.335529	15.0715	0.000533673	0.0115393
TOR1B	9909.86	0.900673	0.24118	15.0789	0.00053168	0.0115393
BIRC3	96.1627	2.92021	0.770339	15.0771	0.000532165	0.0115393
GRN	52285.1	1.63358	0.430402	15.0692	0.000534279	0.0115393
GPR65	367.482	1.89292	0.490795	15.0321	0.00054427	0.0117353
NFKBIE	4495.13	0.916596	0.262128	14.9739	0.00056036	0.0120619
GPX1	92359.3	1.06578	0.297554	14.9645	0.000562978	0.0120849
SIRPB1	2079.63	1.67314	0.429014	14.9633	0.000563319	0.0120849
PPBP	476.892	2.13802	0.547292	14.9346	0.000571478	0.0122091
MYO5A	875.987	1.38907	0.357753	14.9328	0.000571973	0.0122091
CST3	20361.2	1.1065	0.315363	14.9351	0.000571318	0.0122091
TMEM86A	114.987	2.43813	0.709288	14.923	0.000574794	0.0122285
RAB27A	5515.29	1.19899	0.308957	14.9233	0.000574719	0.0122285
TPT1	215850	1.25852	0.324338	14.8996	0.000581559	0.0123518
PHGDH	3983.7	-4.889	1.27382	14.8524	0.000595444	0.0126049
CARD16	793.501	1.62341	0.423612	14.8534	0.000595142	0.0126049
E2F2	1169.09	-1.9746	0.522393	14.8467	0.000597133	0.0126197
IL18RAP	2196.92	1.29921	0.341422	14.8416	0.000598665	0.0126312
PLEKHA5	1429.93	-1.35667	0.377048	14.8285	0.000602606	0.0126934
GPR132	644.846	1.45997	0.378148	14.7938	0.000613149	0.0128943
TCF19	4221.9	-1.6785	0.440952	14.7732	0.000619497	0.0129856
ANXA2	11242.9	0.99104	0.261741	14.7731	0.000619523	0.0129856
CEP152	758.92	-1.32476	0.393356	14.7621	0.000622952	0.0130361
ANXA6	972.215	1.083	0.281894	14.7528	0.000625861	0.0130543
UBTD1	395.297	2.04535	0.537675	14.7528	0.000625846	0.0130543
CACFD1	242.53	2.24729	0.582626	14.7361	0.000631085	0.0131418
AC244090.1	103.684	2.04748	0.575834	14.7303	0.000632927	0.0131587
HNRNPA2B1	54718.7	-1.30357	0.355504	14.7259	0.000634327	0.0131664
HK1	4643.33	1.38242	0.358813	14.7216	0.000635684	0.0131732
KRT15	75.1049	3.08926	0.799183	14.7156	0.000637615	0.0131918
RGPD8	293.332	-1.50549	0.545322	14.6816	0.000648536	0.0133745
NFE2	9384.56	0.965405	0.272078	14.6837	0.000647862	0.0133745
HNRNPA3	19501.9	-1.26186	0.354106	14.6766	0.000650167	0.0133865
BCL11A	1055.28	-1.57378	0.422933	14.6683	0.000652863	0.0133989
CKAP4	185.293	2.51995	0.650533	14.6713	0.000651881	0.0133989
TUSC2	3120.05	0.917879	0.269116	14.6518	0.000658274	0.0134667
GMFG	29459.8	1.25463	0.340766	14.653	0.000657884	0.0134667
SOCS1	974.115	0.870235	0.287977	14.6233	0.000667729	0.0136383
CYP26A1	93.9046	-2.99423	0.78406	14.618	0.000669484	0.0136523
SHMT1	2174.53	-1.69381	0.439807	14.6106	0.000671979	0.0136814
VEGFA	738.741	-1.03437	0.325477	14.5884	0.000679477	0.0138121
YPEL2	778.704	1.45518	0.380118	14.5788	0.00068273	0.0138562
TCN2	421.956	2.05209	0.546086	14.5398	0.000696178	0.0141067
PFDN5	26447.9	1.33177	0.352907	14.5324	0.000698761	0.0141366
FTLP3	631.162	1.81921	0.528926	14.498	0.00071089	0.0143593
PTPN12	5737.81	0.83003	0.229682	14.4762	0.000718684	0.0144938
HAL	234.297	1.52816	0.442841	14.4686	0.000721412	0.0145124
MCM5	17539	-1.72064	0.448766	14.4673	0.000721875	0.0145124
HLA-H	267.03	1.62531	0.426491	14.4284	0.000736075	0.0147746
FKBP5	5530.06	-1.3339	0.356592	14.4177	0.000740026	0.0148307
TPT1P4	296.632	1.86248	0.489271	14.3996	0.000746749	0.014942
TM6SF1	426.678	1.76767	0.485761	14.3931	0.000749184	0.0149439
RASSF2	18823.2	1.14279	0.304257	14.3939	0.000748882	0.0149439
REEP5	4928.24	1.14435	0.307572	14.3801	0.000754058	0.0150177
CFD	6924.46	1.49827	0.443274	14.3658	0.00075945	0.0151016
NECAP2	8610.72	1.05473	0.281694	14.3505	0.000765278	0.0151063
SPTBN1	5088.77	-0.811391	0.253534	14.3518	0.000764811	0.0151063
TULP3	579.083	-1.58566	0.431694	14.3497	0.000765594	0.0151063
TCTN2	280.11	-1.89143	0.503737	14.3548	0.000763649	0.0151063
ABCA7	1643.03	1.66516	0.440707	14.3615	0.000761099	0.0151063
HES6	504.896	0.965336	0.313448	14.31	0.000780965	0.0153749
TMEM209	1461.65	-0.892181	0.250011	14.3083	0.000781614	0.0153749
CDCA7L	2778.56	-1.51141	0.399461	14.2975	0.000785843	0.0154344
PTCD2	784.36	-1.10835	0.324873	14.2865	0.000790181	0.015472
CCDC15	401.926	-1.63928	0.436134	14.2873	0.000789876	0.015472
GLA	4882.32	0.893675	0.242119	14.2667	0.000798032	0.0156019
LINC01232	232.732	1.68243	0.445818	14.2455	0.000806553	0.0157444
SCPEP1	4097.59	1.11018	0.293907	14.2252	0.000814769	0.0158805
PLAUR	2480.79	1.26087	0.333035	14.2032	0.000823805	0.0160322
SIRPA	8682.33	1.27356	0.336345	14.1875	0.000830296	0.016134
RIF1	3537.9	-1.18604	0.372444	14.1508	0.000845642	0.0164073
DOCK10	1667.11	1.12046	0.307221	14.1285	0.000855131	0.016492
HIST1H2BD	161.559	2.28416	0.63545	14.1231	0.000857442	0.016492
FGD2	293.375	1.45407	0.407922	14.1257	0.000856326	0.016492
IL3RA	3257.74	0.826876	0.228209	14.1273	0.000855663	0.016492
PSMB10	2608.43	0.838382	0.264382	14.1232	0.000857407	0.016492
AC060780.1	1072.9	-1.14929	0.324891	14.1224	0.000857751	0.016492
TAF13	1116.05	1.14866	0.318983	14.1079	0.000863995	0.0165789
PLEC	15477.6	1.41333	0.387522	14.1059	0.000864864	0.0165789
MCM8	609.91	-1.66808	0.456623	14.0859	0.000873554	0.0167205
SLC16A3	16301.5	1.21696	0.340161	14.0671	0.000881815	0.0168533
CXCR1	234.073	2.18884	0.582552	13.9834	0.000919504	0.0175295
HVCN1	1042.28	1.58007	0.420252	13.9824	0.000919933	0.0175295
LRATD2	315.296	-1.45625	0.449766	13.9787	0.000921647	0.017536
TOPBP1	5800.64	-1.28132	0.358508	13.9736	0.000924015	0.0175549
MIR3142HG	62.009	-2.34221	0.684299	13.9602	0.000930193	0.01763
ARMT1	10889.1	0.991578	0.296368	13.9591	0.000930723	0.01763
NAIP	1689.88	1.55631	0.413988	13.9301	0.000944314	0.0178189
CFP	868.827	1.54526	0.412666	13.9289	0.000944877	0.0178189
SAMSN1	11287.8	0.892337	0.25423	13.934	0.000942457	0.0178189
IFI44L	1621.87	1.83104	0.542728	13.9116	0.000953112	0.0179213
TLR4	1102.26	1.65407	0.440088	13.9125	0.000952677	0.0179213
LLGL1	1011.14	-1.0595	0.283419	13.8987	0.000959258	0.0180104
SMIM11B	111.429	-3.03099	3.12177	13.8935	0.000961747	0.0180306
C3orf62	812.41	1.30119	0.34782	13.8901	0.000963397	0.0180351
GPRIN3	106.557	2.09655	0.604487	13.8869	0.000964914	0.0180371
ADAMTSL4	3816.33	1.52003	0.409323	13.8827	0.000966947	0.0180487
JAM3	2068.23	-1.3205	0.381651	13.8769	0.000969753	0.0180747
MRPL33	5742.47	1.20578	0.328261	13.8729	0.000971692	0.0180845
MPZL3	4331.16	0.77262	0.25019	13.858	0.000978986	0.0181938
CD40	1103.17	1.01981	0.274882	13.8369	0.000989372	0.0183601
ADGRE4P	191.901	2.37141	0.65486	13.8254	0.000995049	0.0184387
HLA-E	44093	1.21689	0.328842	13.8109	0.0010023	0.0185338
FCGRT	18130.2	1.4324	0.385274	13.8094	0.00100308	0.0185338
MXD4	3279.48	1.37941	0.379663	13.7973	0.00100916	0.018539
IL9R	919.887	1.12914	0.304458	13.8016	0.00100699	0.018539
RNASEH2C	5253.79	0.824553	0.277922	13.8017	0.00100694	0.018539
DEPP1	231.129	-1.57408	0.437828	13.7973	0.00100915	0.018539
ETV4	109.78	-2.35158	0.65464	13.7798	0.00101804	0.0186752
MPZ	1080.9	1.49361	0.405701	13.7622	0.00102703	0.0188132
CLEC4A	58.3932	3.89435	1.04183	13.7564	0.00102999	0.0188136
LOXL1-AS1	838.014	-1.54843	0.426613	13.7568	0.00102979	0.0188136
DIS3L	2221.27	-1.19813	0.330696	13.7515	0.00103251	0.0188262
PROCR	2830.9	1.51064	0.404531	13.7494	0.00103363	0.0188262
ATP5IF1	8152.62	0.656268	0.219118	13.7427	0.00103706	0.0188619
SLC25A19	2549.42	1.00389	0.299204	13.7338	0.00104173	0.0189198
NCAPD3	5738.84	-1.52654	0.424652	13.7275	0.00104498	0.0189519
NCF4	24345.5	1.07409	0.289591	13.7175	0.00105021	0.0190199
MCL1	14201.5	0.957198	0.257818	13.7143	0.00105193	0.0190239
ATP6V1F	7601.07	1.04651	0.300187	13.7068	0.00105586	0.019068
PRG2	575.217	1.47649	0.401096	13.7009	0.00105897	0.0190973
PRKCH	558.095	-1.42106	0.405159	13.698	0.00106052	0.0190983
SH2B2	340.499	1.70919	0.50215	13.6897	0.00106491	0.0191504
TSPAN5	705.583	-1.22436	0.330469	13.6855	0.00106716	0.0191639
TPSB2	622.181	1.90066	0.529222	13.6703	0.00107533	0.0192835
TVP23B	1393.18	1.16802	0.344205	13.6665	0.00107735	0.0192926
IL27RA	2458.92	-1.00682	0.280153	13.6562	0.00108292	0.0193654
BST2	16649.7	1.35561	0.366384	13.6529	0.00108468	0.0193698
CBX5	9262.01	-1.2473	0.354686	13.6459	0.00108849	0.0194107
PRKCQ	1991.08	-1.52263	0.419841	13.6379	0.00109285	0.0194613
ANTXR2	6591.66	0.976774	0.266471	13.6274	0.00109861	0.0195365
PEAK3	677.598	1.63592	0.447506	13.6029	0.00111214	0.0197497
AL359762.1	95.6021	2.28924	0.621889	13.5829	0.00112333	0.0199042
EPSTI1	1042.8	1.53194	0.486703	13.5818	0.00112395	0.0199042
LAMTOR3	3902.2	1.05382	0.28512	13.579	0.00112551	0.0199043
CACNA2D2	1398.5	-1.01598	0.306742	13.5662	0.00113278	0.0200051
FGFRL1	1763.55	1.05398	0.303229	13.5621	0.00113508	0.0200181
AFF3	1511.33	-1.0799	0.334538	13.5553	0.00113896	0.0200589
HOXB6	427.821	1.2804	0.380224	13.543	0.00114597	0.0201546
BBC3	2262.44	-0.865685	0.240641	13.4967	0.00117282	0.0205738
LILRA2	1891.23	1.8625	0.522265	13.4963	0.00117302	0.0205738
PTPRE	4456.13	1.18582	0.34079	13.491	0.00117618	0.020601
FBXO6	4222.02	0.997373	0.2804	13.4848	0.00117979	0.0206097
ACOX1	5605.99	0.86591	0.235625	13.4846	0.00117991	0.0206097
MTSS1	340.121	-1.35952	0.377552	13.4805	0.00118237	0.0206169
ABAT	570.345	1.89263	0.513595	13.4785	0.00118354	0.0206169
LRRC4	2441.92	1.2687	0.352477	13.4653	0.00119136	0.0206744
CMTM2	129.56	2.11771	0.606903	13.4648	0.0011917	0.0206744
MBOAT7	10409.2	1.05705	0.294779	13.469	0.00118917	0.0206744
MAPK14	14201.7	1.04156	0.283218	13.4507	0.00120012	0.0207924
CTSD	15705.9	1.40616	0.416188	13.4471	0.00120224	0.0208009
KLF4	89.9207	2.70161	0.75222	13.4408	0.00120608	0.0208391
ADGRB1	1277.76	-0.947671	0.258622	13.4258	0.00121514	0.0209674
IL10RA	443.538	1.5255	0.415358	13.4197	0.00121886	0.0210031
RTTN	550.583	-1.35668	0.372445	13.4138	0.00122247	0.0210371
HIRIP3	1982.73	-1.76509	0.477758	13.3915	0.00123617	0.0212442
FCGR1A	1089.25	1.85168	0.508356	13.3838	0.00124093	0.0212973
FRAT2	4730.34	1.20988	0.329725	13.3735	0.00124732	0.0213784
SLC8A1	1562.01	1.13612	0.311925	13.3534	0.0012599	0.0215501
GRPEL2	1943.1	-1.12803	0.369058	13.3522	0.00126071	0.0215501
TMSB10	49129.9	0.807672	0.270745	13.3404	0.00126817	0.0216078
TNS2	492.845	-1.38145	0.398096	13.3388	0.00126916	0.0216078
PABPC1L	203.414	-1.32414	0.427469	13.3397	0.0012686	0.0216078
KCNK13	58.1406	3.24916	0.883696	13.3155	0.00128404	0.021832
TMBIM1	10851.7	1.01242	0.280099	13.3072	0.00128939	0.0218939
REV3L	1789.35	-0.894782	0.295293	13.3027	0.00129227	0.0219137
ALDOC	118.846	-1.34241	0.521754	13.2966	0.00129625	0.0219521
HNRNPH3	6179.45	-1.20788	0.340446	13.2885	0.00130149	0.0220117
GPR160	2571.38	1.3942	0.380855	13.2699	0.00131366	0.0221882
DNMT3B	11037.4	-1.54423	0.443606	13.2605	0.00131982	0.0222629
MMP19	1317.83	1.61881	0.441843	13.2445	0.00133042	0.0224121
ANXA1	13743.9	1.25836	0.347592	13.2394	0.00133386	0.0224404
RGS18	3891.08	1.28	0.350215	13.2309	0.00133949	0.0224665
PKP4	2451.79	-1.32122	0.364984	13.2292	0.00134068	0.0224665
SCAND1	3732.06	1.1377	0.372517	13.2322	0.00133866	0.0224665
BASP1	4534.43	1.02102	0.287347	13.2151	0.00135011	0.0225654
ACSL4	8200.59	0.851538	0.247372	13.2156	0.00134977	0.0225654
PIK3IP1	1074.64	1.56538	0.440384	13.2057	0.0013565	0.0226425
GINS4	1732.13	-1.56031	0.43408	13.1914	0.00136624	0.0226579
RAB3IL1	1554.66	-1.57852	0.458603	13.1913	0.00136628	0.0226579
RBM14	5779.88	-0.934136	0.256859	13.1934	0.00136489	0.0226579
MMP14	292.496	1.55622	0.448791	13.2009	0.00135978	0.0226579
HCST	823.794	1.52093	0.418385	13.1991	0.00136099	0.0226579
AC139495.3	259.034	2.15624	0.593266	13.1857	0.00137014	0.0226925
SLC25A40	2780.44	0.927553	0.267978	13.1762	0.00137664	0.0227485
CD40LG	133.377	2.1261	0.591047	13.1756	0.00137708	0.0227485
DPYSL2	4191.52	-0.783167	0.253121	13.154	0.00139201	0.0229655
POLQ	848.865	-1.75605	0.514972	13.1359	0.00140468	0.0231137
POLD1	4774.94	-1.3707	0.376065	13.1363	0.00140438	0.0231137
MT-RNR1	37584.5	1.50721	0.428579	13.1334	0.00140642	0.0231137
MFHAS1	1695.59	-1.17857	0.327663	13.1228	0.0014139	0.0232069
FAM200B	812.196	1.18414	0.325932	13.1117	0.00142177	0.0233061
AKIRIN1	5640.11	0.799844	0.220524	13.108	0.00142442	0.0233197
ZNF37BP	429.472	-0.797728	0.344368	13.1033	0.00142773	0.0233439
SDC4	1766.97	1.0221	0.286691	13.0991	0.00143078	0.023364
ADGRG1	4131.53	-0.660338	0.292497	13.0963	0.00143279	0.0233669
MYL6	36624.4	0.977377	0.279129	13.086	0.00144019	0.0234576
NBPF26	525.362	1.20594	0.411903	13.0817	0.0014433	0.0234784
TPMT	3045.08	1.08769	0.299868	13.0773	0.00144643	0.0234994
PDE4D	4066.49	-1.00616	0.304627	13.0743	0.00144864	0.0235055
BTG1	2357.82	1.37849	0.379275	13.0705	0.00145133	0.0235193
NRIP1	8113.3	-1.22425	0.398809	13.0579	0.00146052	0.0236382
CD1A	142.872	2.35682	0.665163	13.0366	0.00147617	0.0238312
SLAMF6	1669.97	-0.806263	0.251308	13.0382	0.001475	0.0238312
RP2	5817.39	1.02134	0.284133	13.0295	0.00148146	0.0238564
SERPINB10	2375.09	1.50963	0.420959	13.0317	0.00147978	0.0238564
HNRNPM	18406.7	-1.12317	0.317085	13.0235	0.00148588	0.0238975
FANCE	786.951	-1.65898	0.458751	12.9864	0.00151367	0.0243138
EPHB2	1704.28	1.22242	0.343066	12.9808	0.00151794	0.0243519
AC009533.1	186.525	-1.75836	0.542052	12.9746	0.00152269	0.0243973
CLEC4F	76.009	2.19554	0.790867	12.9447	0.00154557	0.0246669
COQ10B	1364.92	1.098	0.315599	12.9376	0.00155109	0.0246669
RPL13P12	7309.3	0.760778	0.280258	12.9385	0.00155041	0.0246669
MARCH2	1352.35	1.17268	0.36374	12.9418	0.00154784	0.0246669
IL17RA	19283.8	1.29648	0.359257	12.9409	0.0015485	0.0246669
DERL3	113.956	-2.18812	0.621316	12.9381	0.00155071	0.0246669
RNF168	1765.95	-1.11396	0.311543	12.9265	0.00155969	0.024773
SDF2	3513.16	0.994986	0.281996	12.9126	0.00157061	0.0249154
PASK	1371.57	-1.54167	0.428574	12.8919	0.00158691	0.0251428
IFNGR1	8457.62	1.14808	0.32177	12.8538	0.00161746	0.025595
YTHDC2	1963.07	-0.840945	0.260125	12.835	0.00163275	0.0258052
LARS	12810.9	-0.952886	0.298438	12.8287	0.00163785	0.0258537
TUBB	74518.2	-1.36768	0.381623	12.8161	0.00164822	0.0259534
PDE10A	584.255	-1.37466	0.404646	12.8171	0.00164739	0.0259534
CD207	213.741	1.63271	0.546976	12.8029	0.00165915	0.0260409
AC016924.1	148.823	1.83361	0.534374	12.8019	0.00165995	0.0260409
USP6NL	1813.66	-1.19344	0.340528	12.7996	0.00166193	0.0260409
ADCY4	85.9663	2.83494	0.822523	12.8001	0.00166151	0.0260409
SIRPB2	2233.8	1.65317	0.467231	12.7956	0.00166523	0.0260608
SSRP1	20149.2	-1.20767	0.33969	12.782	0.00167659	0.0262064
S100A11	18529.1	1.17797	0.334547	12.765	0.00169091	0.026398
MTLN	782.55	1.05674	0.352655	12.7411	0.00171119	0.026682
AC083855.2	303.73	1.35236	0.379874	12.7309	0.00171994	0.0267532
ZDHHC14	1922.17	1.09437	0.326573	12.7326	0.00171848	0.0267532
OSBPL3	967.248	-0.822224	0.296624	12.7281	0.00172238	0.0267586
RENBP	1607.06	1.4271	0.400717	12.7228	0.00172693	0.0267968
SUCNR1	5778.75	0.677977	0.285645	12.7004	0.00174639	0.0270659
CAMK1D	904.215	1.63041	0.460188	12.6973	0.00174914	0.0270757
E2F1	1371.79	-1.79155	0.513899	12.6904	0.00175515	0.0271358
POLD4	978.255	1.42578	0.406844	12.6858	0.00175922	0.027166
GNPDA1	6273.29	0.773467	0.260082	12.6701	0.00177302	0.0273461
NT5C3A	1954.42	1.30427	0.366218	12.6456	0.00179491	0.0276503
TSPAN31	3049.76	1.02619	0.290979	12.5862	0.00184901	0.0283985
STON2	1550.04	-0.991745	0.282266	12.585	0.00185014	0.0283985
RPS19	150260	0.928929	0.285441	12.5856	0.00184957	0.0283985
CAD	6458.4	-1.53989	0.433683	12.582	0.00185289	0.0284065
ELL2	1033.71	0.925008	0.269541	12.5734	0.00186088	0.0284949
EFCC1	130.767	-2.1542	0.604106	12.5556	0.00187755	0.0286815
FURIN	16851.3	1.16624	0.33917	12.5558	0.00187733	0.0286815
NCF2	27507.6	1.2122	0.340974	12.5382	0.00189389	0.0288965
HLTF	2613.17	-1.02484	0.334162	12.5314	0.00190038	0.028961
STK17B	8237.51	0.963887	0.280986	12.528	0.00190357	0.0289751
C4orf3	5181.6	1.01311	0.285546	12.5087	0.00192204	0.0292213
FUS	19170.8	-1.09477	0.33322	12.5055	0.00192512	0.0292335
FAM214B	1874.08	1.31933	0.379413	12.4913	0.00193884	0.0294068
CTSB	16271.5	1.01295	0.320988	12.4783	0.0019515	0.0295639
HNRNPD	18084.5	-1.18248	0.345717	12.4702	0.00195942	0.0296488
MSH6	7480.84	-1.4841	0.437426	12.4574	0.00197199	0.0298036
DONSON	846.13	-1.61331	0.481585	12.4527	0.0019766	0.0298381
FOXRED2	2233.94	-1.21476	0.346266	12.4493	0.00198005	0.0298548
OAZ1	68454.7	0.729306	0.234179	12.4448	0.00198444	0.0298858
COBLL1	599.166	-1.70409	0.493654	12.4394	0.00198981	0.0298962
ARSA	1770.71	1.14172	0.33009	12.4404	0.00198885	0.0298962
RAB37	7284.81	1.20558	0.340731	12.4287	0.00200056	0.0300224
PGBD5	92.2193	2.54057	0.748659	12.4235	0.0020057	0.0300644
DUSP1	217.855	1.29751	0.429078	12.4193	0.00200991	0.0300922
ZBTB18	837.995	1.0949	0.31502	12.4024	0.00202703	0.0302776
DNMT1	12224.2	-1.17813	0.336212	12.4024	0.00202698	0.0302776
CCDC57	2241.87	1.02713	0.321857	12.3933	0.00203626	0.0303799
SMAD7	996.413	1.07552	0.339646	12.3908	0.00203878	0.0303821
SMIM14	521.102	1.55594	0.450543	12.3836	0.00204614	0.0304562
TOLLIP	4817	0.913607	0.275333	12.3561	0.00207443	0.0307996
TAF4B	569.657	-1.11985	0.324723	12.3542	0.00207643	0.0307996
LIN7B	153.537	1.71082	0.521121	12.3558	0.00207478	0.0307996
CLEC2B	3025.14	1.01182	0.288334	12.3504	0.00208044	0.0308233
NOSIP	4819.12	0.543993	0.232018	12.3473	0.0020836	0.0308344
STAB1	829.352	1.40242	0.403849	12.3352	0.00209627	0.030986
PTPRM	1600.7	-0.779072	0.259172	12.3321	0.00209956	0.0309988
MPG	2301.54	0.937195	0.293604	12.3267	0.0021052	0.0310462
NUP205	8772.86	-1.27637	0.380548	12.3213	0.00211093	0.0310948
TUBA4A	4091.03	1.09896	0.327043	12.3053	0.00212786	0.0312664
NREP	219.147	-1.87181	0.530925	12.3034	0.00212991	0.0312664
UPK3A	87.7613	2.37249	0.704169	12.3053	0.00212779	0.0312664
SEC62	7019.81	0.777212	0.232646	12.29	0.00214415	0.0314393
TUBGCP5	876.131	-1.49671	0.450049	12.2861	0.0021484	0.0314656
ATIC	7885.24	-1.05064	0.3059	12.2468	0.00219102	0.0320531
FTH1P20	80.0456	2.25406	0.663253	12.2396	0.00219885	0.0321309
SAMD9L	1877.72	0.612447	0.412321	12.228	0.00221166	0.0322812
TRAM2	1536.21	-1.06366	0.311999	12.208	0.00223392	0.0325688
NEMP1	2428.44	-1.30378	0.397214	12.2045	0.00223779	0.0325881
TMEM9B	2314.16	1.00738	0.287589	12.2006	0.00224224	0.0326157
GM2A	4683.87	0.979271	0.306586	12.1982	0.00224494	0.032618
AL109918.1	338.989	-2.20351	0.632747	12.1938	0.00224987	0.0326525
DUSP27	492.654	-1.28276	0.455251	12.1862	0.0022584	0.0327391
CDA	387.83	1.69101	0.483566	12.1823	0.0022628	0.0327657
GMPR	920.711	0.993853	0.285761	12.1789	0.00226666	0.0327845
PPP2R3B	527.212	-1.47875	0.421685	12.1647	0.00228275	0.03298
QSER1	2428.84	-1.16662	0.365725	12.1617	0.00228623	0.032993
APPL2	881.283	-1.10008	0.329365	12.1568	0.00229182	0.0330363
NEMP2	576.744	-1.74671	0.518462	12.1321	0.0023203	0.0333716
ELOB	11388.1	0.999671	0.323012	12.1322	0.00232024	0.0333716
ZC3H12A	683.87	1.11987	0.322231	12.1254	0.00232806	0.0333723
MCCC2	6895.75	-0.900574	0.284375	12.1265	0.00232682	0.0333723
DNASE2	3129.41	1.36189	0.410431	12.1233	0.00233051	0.0333723
JAK3	982.815	-1.02813	0.305531	12.1231	0.00233079	0.0333723
TNFRSF1B	8651.99	0.996688	0.296026	12.1201	0.00233423	0.0333841
LAMTOR1	17122.3	0.826511	0.26362	12.1137	0.00234182	0.0334553
CDK2	2851.17	-1.50751	0.454717	12.1089	0.00234742	0.0334978
MGAM2	253.653	1.45673	0.430084	12.1038	0.00235342	0.0335461
SMPD1	907.824	1.24501	0.356484	12.1012	0.00235641	0.0335513
OPN3	1159.69	1.02165	0.296686	12.0799	0.00238167	0.033815
SHCBP1	1985.34	-1.28177	0.392202	12.0806	0.00238081	0.033815
TMEM104	3916.39	1.21511	0.354354	12.0789	0.00238286	0.033815
DTX4	2341.13	0.936106	0.271988	12.07	0.00239355	0.0339289
DCAF4L1	582.195	1.07149	0.308408	12.0637	0.00240106	0.0339977
BLM	3036.53	-1.41627	0.438053	12.0518	0.00241535	0.0341623
IPCEF1	3581.53	0.217154	0.221734	12.0408	0.00242866	0.0342369
AOC1	109.088	2.69081	0.773661	12.0423	0.00242682	0.0342369
EVI2A	2968.08	1.13537	0.32961	12.0416	0.00242778	0.0342369
WASH6P	3157.07	0.727962	0.229151	12.0348	0.00243597	0.0343021
PPP1R13B	1907.64	-0.834704	0.253586	12.0307	0.00244096	0.0343346
HMGA1	48787	-1.0725	0.308517	12.0261	0.00244667	0.0343393
RESF1	6621.68	0.166268	0.213764	12.0271	0.00244543	0.0343393
SLC22A18	341.461	1.47823	0.435549	12.0208	0.0024531	0.0343918
RAB27B	8668.85	-1.18803	0.418028	12.0101	0.00246623	0.0345381
RPH3A	84.4692	-2.28679	0.751569	12.0026	0.00247553	0.0345924
CHAF1A	3528.77	-1.35261	0.394719	12.0033	0.00247472	0.0345924
WDR90	862.344	-1.73117	0.503444	11.9874	0.00249442	0.0348184
CEBPD	3224.35	1.26574	0.429754	11.967	0.00251998	0.0351369
SPATA31C2	88.3478	-2.05227	0.66651	11.9611	0.0025274	0.035202
PHLDA3	2215.37	0.358998	0.252912	11.9516	0.00253951	0.0353321
C1QC	64.495	3.5699	1.06778	11.947	0.00254533	0.0353361
CPPED1	4570.55	0.98692	0.284694	11.9474	0.00254476	0.0353361
FILIP1L	1859.27	0.531813	0.298259	11.9257	0.00257258	0.0356758
RABAC1	487.954	1.12317	0.372212	11.92	0.00257991	0.0357386
ANP32B	19079.1	-1.07002	0.314461	11.8892	0.00261989	0.0362531
RUBCNL	168.786	2.58082	0.739241	11.8826	0.00262857	0.0363339
AC139495.1	63.2528	3.7975	1.08668	11.8762	0.00263702	0.0363721
LINGO3	1089.58	1.16914	0.394645	11.8768	0.0026363	0.0363721
GSTM1	1927.79	-1.15297	0.337336	11.8698	0.00264545	0.0364491
MYO1F	25338.3	1.03883	0.334357	11.8416	0.00268305	0.0369273
HSH2D	7908.3	0.724427	0.213219	11.8351	0.00269174	0.0370071
PEAR1	385.67	-1.13081	0.357618	11.8282	0.0027011	0.0370905
PROC	99.0795	2.05363	0.684968	11.8242	0.00270651	0.0370905
AC005632.3	62.3613	3.01768	0.887203	11.8253	0.00270505	0.0370905
NPL	377.169	1.74514	0.54172	11.82	0.0027122	0.0371287
HOXB2	198.33	-1.62813	0.545123	11.8037	0.00273441	0.0373926
PLCG1	733.532	-1.26014	0.386877	11.7974	0.00274294	0.0374693
KIAA1324L	794.704	-1.17497	0.37258	11.7855	0.00275943	0.0376142
RTN1	1083.93	1.19541	0.347968	11.7857	0.0027591	0.0376142
HASPIN	869.202	-1.66557	0.495183	11.7798	0.00276724	0.0376805
PI4K2A	916.135	0.968358	0.281612	11.7755	0.00277328	0.0377225
KLF11	640.312	-1.13228	0.329916	11.7704	0.00278027	0.0377774
SMARCA5	6775.63	-0.749408	0.27237	11.7547	0.0028022	0.0380349
TUBE1	467.481	-1.28318	0.397803	11.7496	0.00280932	0.0380912
NRM	2045.07	-1.63664	0.47421	11.7268	0.0028415	0.0384866
CD300C	1634.35	1.488	0.433864	11.7191	0.0028526	0.0385961
SMAD3	386.015	-1.26506	0.407254	11.7138	0.00286016	0.0386167
PHF23	5515.29	0.838155	0.260573	11.7142	0.00285945	0.0386167
EARS2	2012.96	-1.08368	0.321955	11.7074	0.00286924	0.0386984
ANKRD26	463.3	-1.07133	0.419593	11.6971	0.00288407	0.0388574
MAST3	1449.58	1.19132	0.368408	11.6943	0.00288813	0.0388712
SEPTIN6	10997.8	-0.983685	0.292231	11.6735	0.00291828	0.0392356
AFDN	2861.29	-0.715093	0.246453	11.6633	0.0029333	0.0393962
LSP1	29417.1	0.759233	0.228526	11.6567	0.002943	0.039485
TOX	2791.54	-0.873785	0.276012	11.6546	0.00294609	0.0394851
DDX60L	3644.65	0.411083	0.320999	11.6491	0.00295413	0.0395513
SAC3D1	849.741	-0.836893	0.312638	11.6447	0.00296065	0.0395837
POLE	10139.4	-0.848623	0.255012	11.6412	0.00296583	0.0395837
PLEKHM1P1	721.681	1.05732	0.319721	11.642	0.00296457	0.0395837
ATAD2	5506.7	-1.46537	0.465122	11.6286	0.00298452	0.0397915
MRPL37	9821.67	-0.900277	0.266675	11.6091	0.00301376	0.0401396
RBMS2	2390.39	0.879977	0.257884	11.5929	0.0030384	0.0404255
TPRA1	2619.2	0.858356	0.27545	11.5812	0.00305621	0.0406202
ARHGAP32	1551.76	-0.940684	0.296219	11.5657	0.00307998	0.0408937
OSTF1	5073.14	1.09694	0.321778	11.5598	0.003089	0.0409709
ACAA1	5932.47	1.18605	0.353216	11.5547	0.00309693	0.0410335
G6PD	17919.7	1.02768	0.31578	11.5414	0.00311759	0.0412396
ALDH1A1	538.429	-1.30125	0.445626	11.5385	0.00312216	0.0412396
TMEM205	1506.83	0.990494	0.306212	11.5387	0.00312182	0.0412396
NOTCH1	13396.6	1.06948	0.329	11.5288	0.00313721	0.0413956
VPS18	3908.85	1.11019	0.340703	11.5178	0.00315465	0.0415829
PSAP	55013.2	1.01877	0.302691	11.514	0.00316053	0.0416174
SERINC1	8993.91	0.820092	0.252995	11.497	0.00318763	0.0419312
GYG1	8394.02	1.01292	0.297893	11.4949	0.00319096	0.0419317
USP54	657.795	-1.76692	0.530411	11.4915	0.00319635	0.0419595
FAM160A2	1750.73	1.19412	0.354309	11.476	0.0032212	0.0422423
IRF8	420.369	1.19112	0.365264	11.4727	0.00322652	0.0422687
CD72	253.403	2.04909	0.599934	11.4642	0.00324025	0.0424052
C19orf38	3701.41	1.59798	0.471549	11.4621	0.00324372	0.0424071
RAP1A	6750.85	0.822623	0.252083	11.4482	0.00326636	0.0425891
CARD19	1989.76	0.890875	0.264725	11.4499	0.00326359	0.0425891
RCN1	989.046	-0.88607	0.283456	11.4474	0.00326763	0.0425891
AL390961.3	81.9803	2.20962	0.660826	11.4422	0.00327605	0.0426554
ADNP	4356.4	-0.866256	0.261752	11.4402	0.00327945	0.0426561
DOCK11	4326.59	-0.787042	0.27071	11.4328	0.00329162	0.0427709
FMNL3	1990.89	0.999737	0.326739	11.4302	0.0032958	0.0427819
DDX46	7041.01	-0.886436	0.28663	11.4262	0.00330241	0.0428242
AL135818.1	770.513	0.76775	0.294077	11.4203	0.00331225	0.0429083
LINC01226	71.4614	2.0149	0.711481	11.4082	0.00333229	0.0431242
CSTA	6492.01	1.47303	0.434491	11.3959	0.00335285	0.0433074
GLIPR1	4534.32	1.10658	0.337091	11.3957	0.00335323	0.0433074
EVI2B	3000.97	1.10639	0.329023	11.3897	0.00336317	0.043392
ANAPC1	4041.62	-1.21794	0.376544	11.3797	0.00338005	0.0435659
JPT1	8950.74	0.712599	0.24307	11.3671	0.00340152	0.0437984
KANK2	1823.33	-1.29906	0.393908	11.3622	0.00340987	0.0438618
FCN1	274.151	1.67739	0.496227	11.3465	0.00343662	0.0441409
TPSAB1	1418.42	1.47011	0.453145	11.3455	0.00343847	0.0441409
DCAF1	3922.37	-0.989803	0.304169	11.3364	0.00345408	0.0442524
MYO19	2504.06	-1.57883	0.477346	11.3383	0.00345079	0.0442524
DOCK4	138.081	1.78165	0.528388	11.3323	0.00346115	0.0442986
SLC43A1	3088.69	-0.917281	0.280833	11.3294	0.00346619	0.0443187
NADK	7039.88	0.901968	0.276489	11.3264	0.00347145	0.0443289
EDDM13	374.018	1.50044	0.444749	11.3249	0.00347392	0.0443289
MYPOP	501.658	0.904161	0.322006	11.3216	0.00347967	0.044358
BST1	1377.22	1.16398	0.345211	11.315	0.0034912	0.0444164
SEZ6L2	927.029	1.1975	0.386128	11.3169	0.00348797	0.0444164
CCL3L1	135.719	1.94954	0.675774	11.3045	0.00350963	0.0446065
ERFE	131.601	-2.21041	0.65248	11.3015	0.00351492	0.0446294
IGFLR1	387.124	1.47423	0.467897	11.2984	0.00352025	0.0446527
SFT2D1	4109.92	1.01213	0.30076	11.2895	0.00353611	0.0448094
LINC01841	339.376	1.65184	0.506569	11.2789	0.00355479	0.0450015
IFT172	312.823	-1.38643	0.418157	11.2675	0.00357513	0.0450875
BANK1	676.333	1.35076	0.402903	11.2672	0.00357568	0.0450875
VWA8	1286.33	-0.866579	0.262043	11.2697	0.00357113	0.0450875
PRSS8	165.083	2.32916	0.689499	11.2707	0.00356937	0.0450875
CAMSAP3	104.567	2.143	0.647223	11.2637	0.0035819	0.0451213
HEXB	5527.18	0.87886	0.280853	11.2608	0.00358707	0.0451373
MGAT1	9988.77	0.735319	0.255852	11.2591	0.00359022	0.0451373
FGD6	621.641	-1.03466	0.357197	11.255	0.00359754	0.0451848
DAPP1	682.824	1.08917	0.419259	11.2439	0.00361766	0.0453929
LAPTM4A	5934.77	0.873671	0.260254	11.2358	0.00363228	0.0455316
CTSA	8503.58	1.22607	0.392676	11.2149	0.00367034	0.0459638
STAG1	2921.89	-0.836423	0.269752	11.1842	0.00372728	0.0466312
SIMC1	950.126	-1.00541	0.309257	11.1801	0.00373478	0.0466792
MSRA	1560.4	0.867789	0.265979	11.178	0.0037388	0.0466839
MAP3K7	11069.2	-1.42844	0.458769	11.1703	0.00375316	0.0467718
KRT42P	411.75	0.654823	0.336566	11.1718	0.00375039	0.0467718
SMYD2	1067.6	-1.02868	0.325782	11.1655	0.00376212	0.0468378
KIAA0586	1973.2	-0.938209	0.326029	11.1605	0.00377162	0.0469104
ZW10	2262.64	-1.01402	0.330796	11.1566	0.00377906	0.0469573
PRR13	9856.18	0.858576	0.268748	11.1507	0.00379015	0.0470494
SLC22A15	704.984	1.1054	0.330271	11.1381	0.00381412	0.0472552
TCIRG1	7075.26	0.904975	0.285147	11.139	0.00381241	0.0472552
MEX3B	4127.04	-1.09134	0.326536	11.1336	0.00382271	0.0473158
LAPTM5	55367.3	1.0149	0.305344	11.1302	0.00382925	0.0473508
DCAF17	1144.96	-0.869879	0.293963	11.1233	0.00384239	0.0474216
FDXR	9279.69	0.0445258	0.244627	11.1247	0.0038398	0.0474216
POLD2	8722.05	-0.967848	0.291454	11.1147	0.00385903	0.0474438
PODXL	905.755	-1.05147	0.315469	11.119	0.00385076	0.0474438
AC027702.1	137.427	-1.40293	0.489001	11.116	0.00385657	0.0474438
RAB8B	4031.06	0.851321	0.270606	11.1147	0.00385901	0.0474438
VWA5A	3076.69	1.05542	0.340262	11.1103	0.00386747	0.0475019
H2AFJ	964.404	0.935996	0.312658	11.1025	0.00388264	0.0476424
PYCARD	3907.09	0.923533	0.308538	11.0972	0.00389297	0.0477234
B4GALT6	1203.82	-0.905864	0.301113	11.092	0.00390311	0.0478019
SLX4	1935.92	0.846125	0.262368	11.072	0.00394228	0.0482354
SQSTM1	7726.37	1.1577	0.371645	11.0633	0.00395952	0.0483538
CRYBG1	427.571	2.00958	0.598088	11.0638	0.00395837	0.0483538
DNAJB6	6029.11	0.701887	0.218243	11.0579	0.00397009	0.0484366
ZNF512	1548.51	-0.881358	0.305519	11.0555	0.00397494	0.048439
TANK	3274.87	0.890696	0.26898	11.054	0.00397787	0.048439
NCAPD2	12789.9	-1.52819	0.456481	11.049	0.00398781	0.0484869
ELOF1	4047.38	0.712866	0.262736	11.0482	0.00398938	0.0484869
PFKFB2	268.788	1.45752	0.45975	11.0307	0.00402442	0.0488574
HTATIP2	1183.96	1.02945	0.311885	11.0292	0.00402751	0.0488574
DEK	8905.76	-1.3562	0.432219	11.0224	0.00404132	0.0489321
MVK	523.895	-1.06299	0.319515	11.0239	0.0040382	0.0489321
EEFSEC	1257.57	-1.2165	0.365115	11.0189	0.00404832	0.0489705
C19orf53	7404.97	0.719902	0.268698	11.0155	0.00405516	0.0490069
KLHDC8B	138.524	2.01018	0.604724	11.0089	0.00406859	0.0491227
COMMD6	3416.51	1.26844	0.383129	10.9999	0.00408698	0.0492983
SNX10	4693.62	1.12316	0.33931	10.9905	0.00410626	0.0494841
ABI2	2524.05	-1.07649	0.346194	10.9825	0.0041227	0.0496226
IGSF10	2150.98	-1.01849	0.331973	10.9792	0.0041294	0.0496226
GPHN	945.746	-0.990904	0.308811	10.9797	0.00412842	0.0496226
OMG	157.317	2.09462	0.713078	10.9745	0.00413921	0.0496939
DOCK7	1831.27	-1.09658	0.3604	10.9655	0.00415785	0.0498709
FAM171B	986.935	-1.02316	0.356456	10.9626	0.00416387	0.0498962
KHDRBS1	13993.2	-0.84819	0.270629	10.955	0.00417972	0.0499924
C19orf44	212.145	-1.44681	0.438583	10.9555	0.00417882	0.0499924
DIRAS1	1374.97	0.845351	0.277085	10.9521	0.00418588	0.0500193
LEPROT	1922.13	0.838728	0.257639	10.9482	0.00419401	0.050023
RPL37	124819	0.84399	0.284251	10.9485	0.00419347	0.050023
MTHFD2	14844.4	-0.398219	0.220826	10.932	0.00422812	0.0503828
GRB2	30021.1	0.804708	0.258238	10.9267	0.00423926	0.0504685
HNRNPH1	17619.5	-0.905439	0.305583	10.9199	0.00425382	0.0505947
RAB11FIP1	4517.87	0.936025	0.294873	10.908	0.00427909	0.0508143
ALG9	265.083	-1.28678	0.436185	10.9056	0.0042842	0.0508143
RNASE6	825.567	1.06664	0.325008	10.9074	0.00428036	0.0508143
ZFYVE9	77.5194	-1.75903	0.628764	10.8963	0.00430423	0.0509573
SECISBP2	2340.14	-1.12338	0.355437	10.8969	0.00430292	0.0509573
CBLB	679.142	-0.965799	0.309519	10.8903	0.00431709	0.051015
MGAT3	914.343	1.33496	0.412695	10.8918	0.00431404	0.051015
THBS1	9563.41	3.48635	1.0198	10.8855	0.00432746	0.0510904
AUNIP	1641.62	-1.33721	0.42596	10.8815	0.00433634	0.0511008
F2RL1	1882.77	-1.32773	0.412664	10.8823	0.00433439	0.0511008
GCA	9025.96	1.02979	0.312495	10.8671	0.00436754	0.0513198
FTCDNL1	627.889	1.11238	0.346847	10.8637	0.00437499	0.0513198
PLEKHO2	5386.27	1.14278	0.345961	10.8704	0.00436037	0.0513198
SLC39A11	5068.88	1.05922	0.320988	10.8639	0.00437454	0.0513198
APOL1	474.178	1.08745	0.333163	10.8653	0.00437151	0.0513198
CSF3R	5586.34	1.58546	0.484951	10.8482	0.00440908	0.0516723
CXCL1	606.504	1.00679	0.308151	10.8406	0.00442587	0.0517869
GAB2	1678.93	0.977226	0.338481	10.8383	0.004431	0.0517869
MPPE1	1152.94	1.06736	0.326926	10.8386	0.00443021	0.0517869
TSHZ3	221.651	1.68214	0.516245	10.8311	0.00444691	0.0519253
MTHFD1	11389	-1.47691	0.455252	10.8288	0.00445198	0.0519371
SMPD4	5376.58	-1.12814	0.341518	10.8245	0.00446157	0.0520015
KIFC3	1761.96	1.20452	0.373507	10.8223	0.00446646	0.0520111
CYB5R4	4850.21	0.946079	0.287005	10.814	0.00448502	0.0521482
TNNT1	24930.1	0.860437	0.286196	10.8134	0.00448639	0.0521482
SMIM12	4579.84	0.808385	0.253681	10.8019	0.00451219	0.052258
LINC02580	94.1026	2.07569	0.655733	10.8052	0.00450477	0.052258
ANXA3	7669.13	1.09117	0.332538	10.8035	0.00450879	0.052258
FAM234B	671.479	-1.04714	0.320147	10.8019	0.00451218	0.052258
ETS2	8248.07	-1.00262	0.30554	10.7939	0.00453036	0.0524209
AL590867.2	2241.81	1.14137	0.388981	10.7916	0.00453569	0.0524353
CLIC4	5777.88	-0.747424	0.273873	10.7829	0.00455532	0.0526146
EXTL1	124.685	1.88171	0.582718	10.7776	0.0045674	0.0527064
TTLL5	1633.89	-0.983563	0.300144	10.7741	0.00457556	0.052753
CBSL	1094.54	-1.42086	0.471206	10.7685	0.00458832	0.0528525
TNFSF14	535.722	1.59705	0.483637	10.762	0.00460321	0.0529763
BPI	4629.67	1.38915	0.421111	10.7513	0.00462801	0.0532138
MYD88	7024.13	1.0259	0.319936	10.745	0.00464259	0.0533335
RBM10	5185.28	-0.759732	0.231588	10.7381	0.00465854	0.0534686
SPI1	19685.9	0.884094	0.29766	10.7362	0.00466307	0.0534727
JADE1	2247.78	-1.42217	0.433118	10.7291	0.00467954	0.0535654
HOXB5	59.5636	-1.91886	0.71045	10.7304	0.00467661	0.0535654
GSTO1	15602.1	1.02476	0.32399	10.7262	0.00468632	0.053595
STN1	2692.36	1.1137	0.339335	10.72	0.0047008	0.0537126
TGIF1	1137.98	0.951642	0.292204	10.7113	0.0047215	0.0539009
EBF3	292.185	-1.371	0.417542	10.7076	0.00473021	0.0539523
TMEM167A	7686.14	0.791459	0.243586	10.7038	0.00473906	0.0540051
LRPPRC	19726.3	-1.0259	0.361393	10.6899	0.00477217	0.0543339
EME1	419.331	-1.9973	0.632028	10.6853	0.00478323	0.0544114
HOXB4	854.652	-0.904881	0.28829	10.6807	0.00479424	0.0544881
TAF1A	189.368	-1.2636	0.451881	10.6739	0.00481056	0.054544
ORAI2	5861.26	1.0406	0.323736	10.6733	0.00481196	0.054544
RPP25L	2678.42	0.718787	0.291862	10.6752	0.00480733	0.054544
IDH1	6295.95	0.891793	0.272342	10.6702	0.00481935	0.0545795
PPP5C	6370.87	-0.976337	0.301597	10.6588	0.00484695	0.0548435
SPP1	101.035	2.14895	0.70917	10.6386	0.00489627	0.0553525
NUP155	5403.49	-1.14571	0.367375	10.6321	0.00491216	0.0554831
CKM	1036.99	1.28643	0.408835	10.6296	0.00491835	0.0555039
POLE4	3173.55	0.872161	0.292692	10.6244	0.00493108	0.0555986
LTB	3640.16	0.738939	0.338625	10.6199	0.00494205	0.0556732
RPL36	75542.1	0.844908	0.299739	10.6167	0.00495012	0.055715
CASK	170.822	1.56036	0.495403	10.6128	0.00495969	0.0557736
CD200	1004.62	-1.0474	0.352858	10.595	0.00500414	0.056224
GNA11	227.807	-1.29801	0.413768	10.59	0.00501665	0.0563151
RPL8	211459	0.73597	0.277319	10.5759	0.00505219	0.0566147
TUBGCP3	3006.72	-0.901049	0.276697	10.576	0.00505194	0.0566147
RASA4B	342.371	-1.46873	0.531633	10.5676	0.00507305	0.0567924
SACS	1989.6	-0.88598	0.294129	10.5661	0.00507693	0.0567924
TGFBR2	7022.75	1.04396	0.320368	10.5571	0.00509979	0.0569819
RPS19BP1	5350.19	0.626424	0.232899	10.5559	0.00510279	0.0569819
EMP1	1729.29	-1.17218	0.485218	10.5501	0.00511758	0.0570972
SIGLEC14	3034.69	1.11799	0.371519	10.5352	0.0051559	0.0574746
B3GALT4	219.574	1.42153	0.492878	10.5255	0.00518102	0.0577043
VIPR1	116.439	-2.08625	0.753414	10.5226	0.00518856	0.057738
RAMAC	1301.71	0.902491	0.285491	10.519	0.00519796	0.0577923
WDR19	602.818	-1.08124	0.3609	10.4982	0.0052523	0.0582486
BAALC	773.002	-1.36419	0.437349	10.498	0.00525267	0.0582486
ABCA1	1574.6	0.848083	0.283563	10.4993	0.00524942	0.0582486
RFWD3	7415.82	-1.26034	0.396068	10.4893	0.00527561	0.0584523
SKI	6746.36	1.14053	0.380825	10.4809	0.00529779	0.0584821
MAP4	11398.9	-0.946937	0.301561	10.4804	0.0052991	0.0584821
PITPNM3	318.653	0.997165	0.370715	10.4843	0.00528877	0.0584821
TMEM11	2194.84	0.71487	0.25187	10.4829	0.00529256	0.0584821
GIPC1	5894.6	0.835701	0.28145	10.4797	0.00530117	0.0584821
NLE1	3109.47	-0.900576	0.279873	10.4778	0.00530619	0.0584871
ZNF623	1694.91	-0.740355	0.254345	10.476	0.00531093	0.0584888
PDK1	2787.48	-0.897547	0.36538	10.4735	0.00531745	0.0584921
XBP1	19023.5	-0.656816	0.237786	10.4724	0.00532038	0.0584921
MRM1	642.003	-1.09481	0.341264	10.4649	0.00534039	0.0586617
HLA-F	109.761	2.51824	0.787758	10.4626	0.00534653	0.0586787
KIF22	6662.42	-1.4606	0.44885	10.4476	0.00538688	0.0590709
CD300LB	1250.23	1.1485	0.363023	10.4375	0.00541414	0.059319
SIGLEC5	249.034	1.65016	0.508311	10.4346	0.00542186	0.0593526
ABHD8	450.635	1.12257	0.367296	10.4214	0.00545796	0.0596967
PAQR4	691.848	-1.06214	0.337296	10.4194	0.0054632	0.0597029
SCAT8	292.858	1.56137	0.486282	10.416	0.00547266	0.0597553
EML2	1077.63	0.959826	0.296962	10.4095	0.00549038	0.0598976
SEMA4A	965.455	1.34836	0.417363	10.4002	0.00551608	0.0600781
CDK14	101.699	1.90306	0.603447	10.4001	0.00551632	0.0600781
FSBP	111.15	-2.0091	0.649882	10.3982	0.00552162	0.0600847
GABARAPL2	4483.74	0.861229	0.281326	10.3911	0.00554103	0.0602446
PRELID1	8306.55	0.569449	0.23079	10.3836	0.00556201	0.0604213
NABP1	849.405	1.12933	0.367701	10.3817	0.00556733	0.0604277
AC112777.1	99.7102	-2.22478	0.689359	10.3795	0.00557338	0.0604421
CHRAC1	2148.11	-0.888766	0.275914	10.3768	0.00558086	0.0604719
MR1	4649.38	1.00981	0.314764	10.3676	0.00560659	0.0606993
TOB1	2402.64	0.877903	0.309528	10.3654	0.0056127	0.060714
PLEKHA7	422.227	1.77265	0.547547	10.3499	0.00565637	0.0611347
CLEC11A	13353.1	0.306169	0.223647	10.3455	0.00566894	0.0612188
C17orf53	709.664	-1.54999	0.492847	10.3269	0.00572204	0.06174
RTKN	466.069	-1.1657	0.363608	10.3238	0.00573074	0.0617818
GZF1	1373.8	0.811819	0.25493	10.314	0.00575888	0.0620329
ACD	724.932	-0.99922	0.325296	10.2998	0.00580008	0.0623716
SP6	741.69	-1.10816	0.423192	10.3001	0.00579909	0.0623716
CHTF18	857.611	-1.56021	0.488892	10.2909	0.00582581	0.0625956
NFIB	93.1658	-1.89309	0.604766	10.284	0.00584586	0.0627583
RIMKLB	170.528	-1.70596	0.545286	10.2741	0.00587499	0.0629653
LSS	1203.54	-0.830063	0.270547	10.2748	0.00587284	0.0629653
MFSD1	11124.2	0.773056	0.244838	10.2702	0.00588655	0.0629836
TMEM219	7928.86	0.82367	0.280969	10.2713	0.00588321	0.0629836
UHRF1BP1	3314.63	-0.812797	0.268307	10.2666	0.00589703	0.063043
FGD3	4107.16	1.02192	0.326655	10.2628	0.00590819	0.0630568
PARP2	1112.22	-1.30229	0.421166	10.264	0.00590485	0.0630568
LINC00482	204.792	2.2391	0.6916	10.2592	0.00591879	0.0631173
MIR22HG	139.827	1.9088	0.624044	10.2539	0.00593456	0.0632327
BAIAP2	1678.49	0.660642	0.268674	10.2497	0.00594714	0.063314
CPEB4	1012.37	1.0819	0.338935	10.2365	0.00598649	0.0635055
VPS13A	1743.93	-0.775391	0.288424	10.2363	0.00598704	0.0635055
SCN2B	54.0241	3.01588	0.953731	10.2353	0.00598996	0.0635055
RGS10	13926.6	0.952179	0.299798	10.236	0.00598788	0.0635055
AC078817.1	427.005	1.38317	0.466881	10.2397	0.00597678	0.0635055
GAS6	1336.21	-0.762417	0.307776	10.227	0.00601498	0.0637179
LMNB1	19214.1	-1.32903	0.418368	10.2205	0.00603465	0.0638205
KRT86	64.1399	-2.57715	0.821681	10.2207	0.00603392	0.0638205
BNIP3	2062.7	-0.629949	0.256191	10.2181	0.00604193	0.0638447
CARMIL1	953.351	-0.984521	0.334992	10.2148	0.00605167	0.0638948
GUF1	2402.2	-0.947721	0.324713	10.1945	0.00611341	0.0644272
DEF8	3424.17	1.18033	0.378849	10.1943	0.00611424	0.0644272
S1PR4	4624.71	0.725571	0.30458	10.1933	0.00611721	0.0644272
ASB13	3276.54	0.834956	0.293784	10.1838	0.00614637	0.0646811
F11R	6055.8	0.851862	0.26888	10.1778	0.0061647	0.0648206
TNFRSF12A	492.222	1.16814	0.369338	10.1759	0.00617053	0.0648286
SELENOW	5289.37	0.958152	0.314637	10.1731	0.00617921	0.0648665
ARL11	3000.2	0.869709	0.277829	10.1597	0.00622095	0.0651976
MT-TC	5609.56	0.845023	0.264963	10.1601	0.00621947	0.0651976
MMAB	720.993	-1.47122	0.461717	10.1558	0.00623289	0.0652693
CTNS	2321.8	1.18091	0.36907	10.1512	0.00624723	0.0653658
LRP8	1598.02	-0.721103	0.268925	10.1318	0.00630832	0.0657067
NISCH	6416.31	1.00915	0.322546	10.1314	0.00630939	0.0657067
CCDC14	1387.71	-0.93424	0.320934	10.131	0.00631064	0.0657067
IKBKG	934.142	-0.778521	0.26934	10.1328	0.00630499	0.0657067
KL	53.6961	2.3931	0.784365	10.1349	0.00629835	0.0657067
TMUB2	2257.85	0.938032	0.313737	10.134	0.00630124	0.0657067
TAGAP	7053.6	0.821712	0.257695	10.1278	0.00632099	0.065761
HSPA1A	85.2263	2.26878	1.14068	10.1231	0.00633558	0.0658592
FANCG	3472.03	-1.53193	0.478775	10.1192	0.00634801	0.0659348
TUBBP1	184.186	-1.53577	0.500767	10.1042	0.00639595	0.0663546
MTAP	2076.1	-0.852873	0.302488	10.1033	0.00639881	0.0663546
UNG	3612.53	-1.45515	0.460853	10.0915	0.0064365	0.0666059
NOP10	11560.3	0.674864	0.24662	10.0904	0.00644002	0.0666059
TRAP1	9735.34	-1.04408	0.328951	10.0892	0.00644388	0.0666059
NLRC5	693.691	1.28837	0.40833	10.0927	0.00643278	0.0666059
EFHD2	16943.2	0.723919	0.25583	10.0845	0.00645908	0.0667091
EPAS1	309.442	1.80368	0.572813	10.0647	0.00652336	0.0673185
NASP	9644.96	-1.33769	0.438655	10.059	0.00654223	0.0674588
ADAP1	1534.72	0.938378	0.340686	10.0506	0.00656946	0.0676305
RNF125	2095.96	-0.251978	0.22708	10.0511	0.00656782	0.0676305
GNE	1733.3	-0.772752	0.27197	10.0488	0.00657554	0.0676387
SEPTIN11	3021.56	-1.36064	0.470897	10.0467	0.0065824	0.0676548
NPC2	4076.74	0.856267	0.293317	10.0421	0.00659758	0.0677563
ZGRF1	470.857	-1.5997	0.556011	10.0397	0.0066056	0.0677843
CD99L2	6724.5	0.908475	0.303603	10.0355	0.00661939	0.0678713
XYLB	546.008	-0.968578	0.319045	10.0301	0.00663721	0.0679995
FOXP1	715.406	-0.779486	0.296324	10.0214	0.00666637	0.068038
BAK1	5275.78	0.661871	0.229072	10.0194	0.0066729	0.068038
AC004453.1	730.142	0.808057	0.387395	10.0225	0.00666248	0.068038
PIWIL4	250.318	1.33838	0.424566	10.0269	0.00664788	0.068038
KRT8	480.505	0.979536	0.327917	10.0204	0.00666971	0.068038
GINS3	959.994	-1.21056	0.382815	10.0206	0.0066689	0.068038
RPS6KA3	4220.57	-0.416008	0.218353	10.0066	0.00671581	0.068421
NUP188	8283.78	-0.970565	0.307947	10.002	0.00673136	0.0684956
NRBF2	3111.59	0.802334	0.255233	10.0012	0.00673384	0.0684956
FAM219A	832.472	-0.971911	0.338863	9.99677	0.00674883	0.0685935
LPIN1	2633.84	-0.732645	0.255391	9.98924	0.0067743	0.0687976
TMOD2	950.776	1.1962	0.378609	9.98611	0.00678492	0.0688508
SGO1	615.595	-1.79296	0.587537	9.98416	0.00679153	0.0688632
DUSP9	184.408	-1.90479	0.620155	9.98003	0.00680555	0.0689507
FEN1	6608.51	-1.47887	0.475215	9.97152	0.00683457	0.0691898
SORD	4430.37	0.719067	0.238404	9.96943	0.00684173	0.0692075
HK2	19101.9	0.851364	0.275578	9.94929	0.00691098	0.0698528
TRIM45	127.408	-1.59235	0.51647	9.93566	0.00695822	0.0701639
STRADB	2259.77	-0.950917	0.3077	9.93762	0.00695141	0.0701639
THEM6	1753.34	-0.750975	0.270923	9.93572	0.00695803	0.0701639
TEDC2	781.032	-1.28948	0.407784	9.93052	0.00697613	0.0702891
CYLD	5442.05	1.14687	0.367505	9.92754	0.00698653	0.0703384
DEDD2	3232.91	0.706773	0.270386	9.92571	0.00699294	0.0703475
MTBP	460.331	-1.40806	0.47669	9.92135	0.00700821	0.0704457
PHACTR4	2463.76	-0.839524	0.271762	9.9156	0.00702838	0.0704822
DDX60	2457.72	0.306801	0.351999	9.91712	0.00702303	0.0704822
TNFSF13B	735.305	1.55353	0.495231	9.91569	0.00702807	0.0704822
RPS27L	12357.2	0.728231	0.265843	9.91048	0.0070464	0.0706076
IFT81	175.665	-1.33149	0.491758	9.90548	0.00706401	0.0707286
ADCK2	1184.18	-1.06724	0.338221	9.90182	0.00707698	0.0707763
DDX10	2776.29	-1.03556	0.360514	9.90101	0.00707984	0.0707763
EXOSC10	5462.12	-1.00223	0.326325	9.88549	0.00713499	0.0712719
NDUFA2	4272.33	0.770296	0.276496	9.87795	0.00716193	0.0713181
KIF1BP	1088.75	-0.845837	0.273277	9.88076	0.00715188	0.0713181
TRADD	546.608	0.872008	0.321464	9.88207	0.0071472	0.0713181
SLC17A9	2201.79	-1.14765	0.378798	9.87842	0.00716027	0.0713181
CYB5RL	562.944	-1.32471	0.420225	9.87446	0.00717443	0.071387
GPA33	962.767	-1.50934	0.483011	9.86132	0.00722173	0.0717974
THADA	1786.9	-0.845563	0.290201	9.85989	0.00722691	0.0717974
ELMO1	6987.03	-0.717152	0.23252	9.85794	0.00723396	0.0718117
LACTB	1687.94	0.87486	0.284812	9.85087	0.00725955	0.0720098
UBL5	12109.9	0.844173	0.275072	9.83984	0.00729971	0.072352
SORBS3	2907.24	-1.04048	0.332167	9.83294	0.00732493	0.0724896
ALOX12	189.224	1.12282	0.482892	9.83326	0.00732378	0.0724896
H1FX	4488.5	-0.466532	0.298757	9.83022	0.0073349	0.0725321
CAT	69389.1	0.425581	0.215577	9.82556	0.00735201	0.0726451
LINC01915	90.4591	-2.04357	0.679605	9.81709	0.00738324	0.0728973
COL9A2	1181.31	1.44864	0.459694	9.80749	0.00741876	0.0730555
AC073861.1	2029.97	1.03353	0.348714	9.80505	0.00742782	0.0730555
ADAM28	1531.88	1.00985	0.321544	9.80642	0.0074227	0.0730555
LYZ	63910.9	3.00622	0.93658	9.80817	0.00741624	0.0730555
NCAPH2	3682.13	-1.21457	0.38671	9.80721	0.00741979	0.0730555
LDHA	71344.1	-0.905532	0.297303	9.79376	0.00746984	0.0734122
TMSB4XP1	89.072	2.28233	0.736383	9.79216	0.00747583	0.0734147
TNFRSF10D	1179.2	1.14505	0.368147	9.78695	0.00749533	0.0735497
PTK7	3868.92	-0.786906	0.253603	9.77858	0.00752678	0.0737741
TPSD1	218.673	1.79536	0.581969	9.77779	0.00752974	0.0737741
GNG7	1601.93	0.810762	0.265253	9.77327	0.00754679	0.0738846
RPL26	36785	0.847852	0.295722	9.77141	0.0075538	0.0738966
NRBP1	7252.67	0.787557	0.262097	9.7672	0.0075697	0.073939
TYSND1	765.119	-0.72955	0.27418	9.76859	0.00756445	0.073939
DNAJB2	928.58	1.07187	0.356379	9.7627	0.00758676	0.0739567
ZCCHC8	1886.96	-1.00962	0.340755	9.76512	0.00757759	0.0739567
INSR	910.948	-0.985038	0.322609	9.76215	0.00758886	0.0739567
CDC34	3362.38	0.549783	0.241334	9.75953	0.00759879	0.073997
AL035446.2	215.456	1.52557	0.486219	9.75413	0.00761934	0.0741407
SLAMF8	120.05	1.57708	0.537309	9.74715	0.00764599	0.0743426
C4orf48	456.518	0.796379	0.47405	9.74565	0.00765171	0.0743426
NUP153	7278.52	-1.016	0.343834	9.73897	0.00767733	0.0744707
PQBP1	5055.7	0.825881	0.287636	9.73793	0.00768132	0.0744707
TAF15	9492.3	-0.801641	0.267933	9.73765	0.00768238	0.0744707
P2RY12	218.264	-1.60094	0.629468	9.72984	0.00771243	0.0745924
PBX3	851.351	-0.97756	0.319937	9.73043	0.00771017	0.0745924
SLC5A3	3139.17	-1.01336	0.411779	9.73259	0.00770184	0.0745924
CTPS1	5154.22	-1.08241	0.357797	9.7219	0.00774311	0.0748325
ZBTB10	458.788	-1.16844	0.409737	9.71501	0.00776986	0.0750343
BTNL8	130.08	2.25045	0.775913	9.70328	0.00781553	0.0753037
STOM	6867.21	-0.730957	0.254638	9.70331	0.00781542	0.0753037
AC024293.1	2642.28	1.02544	0.335252	9.70334	0.00781532	0.0753037
GOT2	9549.96	-1.03132	0.338922	9.70181	0.00782131	0.0753037
TMSB4XP4	186.452	1.59947	0.518662	9.68849	0.00787355	0.0756924
RHNO1	2804.86	-1.11104	0.356288	9.68699	0.00787945	0.0756924
TFPT	1439.37	0.987215	0.318943	9.68957	0.00786933	0.0756924
TFE3	4938.12	1.02313	0.333008	9.67751	0.00791689	0.075938
DENND10	2016.46	1.07427	0.354082	9.67812	0.00791447	0.075938
TCF12	6633.25	-0.768726	0.269519	9.66947	0.0079488	0.0761869
CYGB	79.2668	1.78377	0.865047	9.66265	0.00797595	0.0763899
CSPP1	661.575	-1.16575	0.419007	9.6611	0.00798212	0.0763917
RAVER2	1398.64	-1.35428	0.444793	9.65673	0.00799959	0.0765017
AAAS	3751.47	-0.861749	0.284527	9.65352	0.00801246	0.0765675
BTBD6P1	79.4106	2.08562	0.670738	9.65156	0.00802029	0.0765851
PROSER2-AS1	1018.02	-1.01713	0.333617	9.64673	0.0080397	0.0767131
TPM4	26041.9	0.66795	0.234207	9.64336	0.00805324	0.076785
QTRT1	2597.54	-0.856309	0.275395	9.64165	0.00806015	0.0767937
C11orf74	290.909	1.19129	0.406444	9.63497	0.00808709	0.076993
LGALS3BP	21557.1	1.0362	0.339087	9.62401	0.00813152	0.0773583
AC011472.2	304.434	1.60968	0.521157	9.62225	0.00813872	0.0773693
DVL2	2154.41	-0.852517	0.27895	9.61331	0.00817514	0.0776578
HNRNPR	14402	-0.928118	0.315177	9.61133	0.00818327	0.0776669
SYTL4	1330.25	-1.23544	0.42419	9.6087	0.00819401	0.0776669
EXOSC8	2864.02	-1.30432	0.43275	9.60863	0.00819433	0.0776669
HYAL3	1980.22	1.07967	0.368521	9.59872	0.00823503	0.0779949
REX1BD	1236.64	0.321263	0.289483	9.59548	0.00824838	0.0780635
KTN1	5027.04	-0.484317	0.261085	9.59325	0.00825757	0.0780927
GALNT3	361.156	1.1158	0.363206	9.58236	0.00830267	0.0783453
RPL26P19	510.391	1.20849	0.425616	9.58498	0.00829179	0.0783453
SUPT16H	13344.3	-0.665474	0.24307	9.58257	0.0083018	0.0783453
LINC00996	271.66	1.26536	0.411405	9.57835	0.0083193	0.0784444
SUV39H1	1789.33	-0.955803	0.317879	9.56945	0.00835643	0.0786784
UBE2W	1629.22	0.932727	0.320444	9.57053	0.00835191	0.0786784
NCEH1	1104.45	0.981353	0.31672	9.55162	0.00843123	0.0791974
RPL27A	212467	0.86549	0.304441	9.55042	0.00843633	0.0791974
RPS28	43873.8	0.827584	0.301027	9.55096	0.00843403	0.0791974
RGL4	1191.83	1.13208	0.380735	9.55369	0.00842255	0.0791974
MX1	6526.74	0.129684	0.342894	9.54517	0.00845847	0.079347
SLC27A1	1334.98	1.14706	0.379419	9.53458	0.00850338	0.0796656
ASPHD2	501.883	-0.94111	0.338682	9.53423	0.00850489	0.0796656
PLEKHB2	14546.8	0.71073	0.229899	9.5308	0.0085195	0.079744
ICAM3	6645.61	1.12835	0.374085	9.52693	0.008536	0.07984
LIMS2	175.748	-1.32894	0.442753	9.52127	0.00856016	0.0800074
MAGOHB	1107.63	-1.34232	0.472966	9.5179	0.00857462	0.0800256
DAZAP2	18110.1	0.802012	0.27154	9.51849	0.00857206	0.0800256
KLHDC4	1844.65	-0.890154	0.289816	9.51617	0.00858203	0.0800363
AC020904.2	220.979	-1.3473	0.43804	9.51353	0.00859337	0.0800837
CCL3	106.374	1.8461	0.60389	9.51101	0.00860422	0.0801264
NDUFB3	5427.89	0.795374	0.263958	9.50415	0.00863378	0.0803432
ENO3	643.833	1.27907	0.419781	9.50078	0.00864832	0.08042
PARL	1619.45	0.858111	0.288765	9.49776	0.00866141	0.0804388
HLA-DRA	76313.2	1.12937	0.389806	9.4974	0.00866293	0.0804388
CITED2	14518.7	0.851424	0.278485	9.4855	0.00871464	0.0808602
LDLRAP1	1825.14	-0.86873	0.28733	9.47348	0.0087672	0.0812177
LCK	238.897	-0.936288	0.504765	9.47233	0.00877222	0.0812177
UHRF1BP1L	3291.39	0.703126	0.241864	9.47418	0.00876413	0.0812177
IPO11	2050.71	-1.1021	0.37939	9.46787	0.00879181	0.0813402
PPT1	23089.6	0.819779	0.27078	9.46264	0.00881482	0.0813764
CNKSR2	337.629	-1.42827	0.485733	9.46515	0.00880378	0.0813764
SRC	829.288	0.748774	0.301175	9.46324	0.0088122	0.0813764
TMED3	11074.3	0.706925	0.251704	9.45862	0.00883256	0.0814813
LZTFL1	543.229	-0.933693	0.324233	9.45662	0.00884139	0.081504
PSMB9	1615.05	1.05812	0.369373	9.44007	0.00891485	0.0820713
UQCRB	12900.7	0.929173	0.301756	9.43987	0.00891577	0.0820713
SDAD1	3390.79	-0.79803	0.293535	9.438	0.00892411	0.082089
DROSHA	3586.42	-0.879944	0.29238	9.43635	0.00893145	0.0820974
RPL28	100296	0.776558	0.302308	9.43459	0.00893934	0.082111
GANAB	26754	-0.868903	0.283873	9.41351	0.00903403	0.0829211
RPL35P5	282.082	0.970542	0.486536	9.41169	0.00904225	0.082937
TMEM65	1362.32	-1.18575	0.412104	9.40919	0.00905357	0.0829813
CXCR4	2216.05	0.87136	0.283749	9.40386	0.00907773	0.0830242
STK38	2790.92	0.734206	0.241551	9.40519	0.0090717	0.0830242
PCED1B-AS1	550.274	1.63641	0.529716	9.40478	0.00907357	0.0830242
CSGALNACT2	1633.36	0.760441	0.262494	9.38538	0.009162	0.0837295
ELK3	2311.81	-0.636785	0.238423	9.38409	0.00916794	0.0837295
TMEM109	5901.38	-1.14557	0.372493	9.37951	0.00918892	0.0838612
HLA-DRB1	16075.1	1.04908	0.391039	9.37762	0.00919762	0.0838808
SSNA1	5090.78	0.346289	0.226377	9.37265	0.00922051	0.0840296
CNIH4	3766.35	0.833665	0.272116	9.36606	0.00925096	0.084247
AGBL5	1968.4	-1.18585	0.385965	9.36218	0.00926892	0.0843505
PHF19	2708.82	-1.28177	0.416911	9.35926	0.00928247	0.0844137
KIF2A	3579.59	-0.93921	0.346222	9.35476	0.00930336	0.0845436
UBR7	4595.84	-1.07997	0.362405	9.35099	0.00932093	0.084583
DPEP2	485.764	1.40044	0.492144	9.35194	0.00931647	0.084583
ELP1	2965.53	-0.833482	0.27558	9.34657	0.00934152	0.0847097
SLC12A2	752.14	-0.68511	0.286805	9.33945	0.00937484	0.0849516
GVQW3	137.96	-1.49258	0.52102	9.33585	0.00939175	0.0849844
ILF3	23443.8	-0.870971	0.287383	9.33645	0.00938891	0.0849844
ALCAM	1080.09	0.82463	0.273417	9.33203	0.00940968	0.0850263
ZNF350	780.104	0.94404	0.310677	9.33223	0.00940877	0.0850263
PROSER2	848.362	-0.951525	0.312378	9.32966	0.00942085	0.0850671
CRACR2A	639.791	-1.22257	0.417272	9.32769	0.00943011	0.0850906
ATP6V1G1	6539.2	0.986443	0.323855	9.32248	0.00945472	0.0852525
CAST	1322.87	-1.21586	0.401519	9.3187	0.0094726	0.0853535
ZNF507	1113.17	-0.980372	0.329069	9.31586	0.0094861	0.085415
ZBTB48	2308.84	0.824214	0.281124	9.30891	0.00951908	0.0855924
HRC	53.8537	2.39693	0.850228	9.30889	0.00951919	0.0855924
MAST4	522.216	-1.07065	0.373849	9.30641	0.00953102	0.0856058
DHRS13	229.557	-1.50503	0.502452	9.30577	0.00953407	0.0856058
ROCK2	2460.3	-0.730128	0.336708	9.29326	0.0095939	0.0860221
TCOF1	7266.77	-0.982967	0.325889	9.29438	0.00958851	0.0860221
SLC4A8	698.984	0.820034	0.294236	9.29084	0.00960549	0.0860657
XPO4	2600.99	-0.890609	0.33096	9.28326	0.00964195	0.0862715
FANCA	1667.95	-1.27036	0.415802	9.28392	0.0096388	0.0862715
DHX9	21441	-0.967051	0.334315	9.27931	0.00966103	0.0863214
C9orf16	3291.85	0.838234	0.333918	9.28024	0.00965653	0.0863214
ALAS1	10070.9	0.81966	0.270379	9.26731	0.00971916	0.0867802
C3orf80	1263.95	-0.988869	0.325813	9.26565	0.00972723	0.0867916
PTPN11	11585.4	-0.643738	0.250827	9.26425	0.00973408	0.0867921
CDK4	9083.51	-0.92732	0.304153	9.26117	0.00974904	0.086865
MAPKBP1	1698.94	-0.971896	0.325864	9.25787	0.00976514	0.0869478
FAM86DP	489.192	-1.18819	0.399172	9.25043	0.00980157	0.0872114
TPRG1L	2339.6	1.04975	0.349222	9.24585	0.009824	0.0872896
EXOC2	4045.67	-0.719878	0.270804	9.24635	0.00982155	0.0872896
PLCB1	274.477	-1.15329	0.410562	9.24288	0.00983862	0.0873587
STBD1	131.029	1.66027	0.570926	9.23757	0.00986476	0.0875301
ACSL5	4451.12	-0.818418	0.279375	9.23598	0.0098726	0.0875355
SHISAL1	289.806	-1.18013	0.460133	9.23468	0.00987906	0.0875355
LRP1	939.786	4.28154	1.34062	9.21713	0.00996613	0.0882458
FAM126B	1784.83	0.804864	0.273586	9.21294	0.00998701	0.0883695
MAP4K1	889.703	-1.45078	0.478916	9.20846	0.0100094	0.0885064
RPL31	103194	0.882801	0.299717	9.20706	0.0100164	0.088507
CEP290	244.149	-1.21711	0.524852	9.20539	0.0100248	0.0885201
DAZAP1	10362.4	-0.9774	0.323555	9.20027	0.0100505	0.0886854
SRPK1	7464.64	0.644156	0.212157	9.19782	0.0100628	0.0887332
PRR13P5	174.002	1.61128	0.530682	9.19186	0.0100928	0.0889364
ACER3	3038.97	0.632538	0.223645	9.18977	0.0101034	0.0889681
PARP1	19411.8	-0.943762	0.316657	9.18519	0.0101266	0.0890631
EZH2	1382.23	-1.23127	0.438508	9.18488	0.0101281	0.0890631
GEMIN5	3711.4	-1.23506	0.42147	9.18178	0.0101438	0.0891403
ANKRD12	1046.61	0.304671	0.268599	9.17972	0.0101543	0.0891707
DPEP1	4642.58	1.17823	0.397865	9.17704	0.0101679	0.089229
ZMYND8	4751.11	-0.6857	0.234494	9.17547	0.0101759	0.089238
DIS3L2	1347.41	-0.794286	0.265915	9.17264	0.0101903	0.0893029
TTC21B	1158.92	-0.914879	0.324182	9.17116	0.0101979	0.0893081
VSTM1	663.113	1.72063	0.564401	9.16793	0.0102143	0.0893912
NR1H2	2838.59	0.935528	0.33096	9.16353	0.0102368	0.0895266
EIF4E2	14495.7	0.712892	0.243609	9.15682	0.0102712	0.0897661
GADD45GIP1	4597.23	0.302634	0.244198	9.1482	0.0103156	0.0900922
CHRM3-AS2	149.328	1.80971	0.622	9.14599	0.010327	0.0900957
CNBP	32707.3	0.62424	0.232446	9.14174	0.010349	0.0900957
DNAAF5	2968.03	-0.85686	0.282835	9.1413	0.0103512	0.0900957
SMARCD3	110.206	2.25818	0.747696	9.14402	0.0103371	0.0900957
AC009318.1	875.721	-1.05907	0.509504	9.14311	0.0103419	0.0900957
RGPD5	164.986	-1.72243	0.657215	9.13832	0.0103667	0.0901075
HEXA	4847.05	0.846441	0.279365	9.13954	0.0103603	0.0901075
NUP210	14186.8	-1.32777	0.446073	9.12578	0.0104319	0.0906126
PRTN3	3638.86	-0.595716	0.259006	9.12051	0.0104594	0.0907902
PIK3R6	2155.28	1.38485	0.457052	9.11626	0.0104816	0.0909214
SULT1A1	3068.42	0.978524	0.34181	9.11479	0.0104893	0.0909264
SOWAHD	209.76	1.29969	0.497829	9.11103	0.0105091	0.0910359
TIGAR	670.294	0.872658	0.292823	9.10822	0.0105238	0.0910405
GNS	6692.74	0.87534	0.302404	9.10863	0.0105217	0.0910405
SUMF1	1639.33	0.791612	0.271318	9.10303	0.0105512	0.0912148
ABCD1	1053.94	1.20559	0.398171	9.10169	0.0105583	0.0912148
CEP63	2281.11	0.732145	0.248004	9.09937	0.0105705	0.0912592
IRGQ	981.687	0.909743	0.30333	9.09628	0.0105869	0.0913385
AC083899.1	105.946	-1.64214	0.577381	9.09004	0.01062	0.0913853
POLR2L	7727.88	0.542496	0.259195	9.08852	0.010628	0.0913853
ESRRA	3330.28	0.706215	0.260818	9.08965	0.010622	0.0913853
APMAP	10326.7	0.619316	0.217414	9.09161	0.0106116	0.0913853
YBEY	245.748	1.32938	0.439714	9.08871	0.010627	0.0913853
NFATC2	2833.38	-0.807435	0.273955	9.08406	0.0106518	0.0914664
MAN2B1	15192.8	0.942363	0.330152	9.08499	0.0106468	0.0914664
BLOC1S1	1464.93	0.778945	0.316779	9.08011	0.0106728	0.0915024
CHAMP1	3082.65	-0.831848	0.279164	9.08017	0.0106725	0.0915024
TIMM44	4167.09	-0.755191	0.254329	9.07925	0.0106774	0.0915024
TMEM71	425.581	1.4374	0.475124	9.07478	0.0107013	0.0916457
TP73	714.566	-1.07176	0.355121	9.07161	0.0107183	0.0917294
ADCY9	314.479	1.17223	0.406756	9.06654	0.0107455	0.0918394
TRAPPC2L	4818.05	0.513908	0.263152	9.06678	0.0107442	0.0918394
LMBR1	3692.87	-0.510953	0.242543	9.05905	0.0107858	0.0921225
ST3GAL6	1851.87	1.07829	0.369653	9.04907	0.0108397	0.0924927
RIDA	777.484	0.866666	0.297513	9.04836	0.0108436	0.0924927
KRAS	2717.93	-0.654729	0.246888	9.03471	0.0109179	0.093002
MATK	9857.19	-0.769991	0.255701	9.03561	0.0109129	0.093002
MIPEP	1283.17	-1.38043	0.461999	9.03097	0.0109383	0.0931139
RPL34	71760.1	0.857007	0.293535	9.02517	0.0109701	0.0933221
GYPC	2180.48	-0.740539	0.246738	9.01272	0.0110386	0.0934127
RPL24P4	748.853	0.935565	0.389911	9.01129	0.0110465	0.0934127
ZFAND2A	760.606	0.793059	0.286147	9.01282	0.011038	0.0934127
PSPH	2460.32	-0.818126	0.280455	9.01663	0.011017	0.0934127
ATP6V0D1	13342.4	0.859918	0.294804	9.01513	0.0110253	0.0934127
CPNE7	188.2	-1.00153	0.450878	9.01367	0.0110333	0.0934127
RPL27	126372	0.846789	0.298237	9.0196	0.0110007	0.0934127
RPS9	110059	0.794962	0.290041	9.01926	0.0110026	0.0934127
PANX2	234.828	1.62585	0.575916	9.01237	0.0110405	0.0934127
CCRL2	528.551	1.03851	0.345403	9.00284	0.0110933	0.0936889
TP53BP1	2375.37	-0.768959	0.290994	9.00274	0.0110938	0.0936889
PLEK	14698.9	0.718709	0.2468	9.001	0.0111035	0.0937087
ADGRA3	1236.61	-1.37528	0.471481	8.99552	0.0111339	0.0939032
NDUFC2	1372.45	0.9196	0.306007	8.9929	0.0111485	0.0939032
CEP83	679.828	-1.03186	0.378057	8.9939	0.0111429	0.0939032
STON1	810.766	0.839293	0.363506	8.99059	0.0111614	0.0939495
MBTPS1	4289.14	-0.762173	0.262971	8.98795	0.0111761	0.094012
IL18R1	665.529	0.937504	0.322625	8.98241	0.0112071	0.0942106
BLOC1S2	5009.68	0.718931	0.246913	8.97619	0.011242	0.0944419
AKAP7	405.734	-1.15554	0.395248	8.96906	0.0112822	0.0945927
EHD1	5330.01	1.1553	0.393011	8.96994	0.0112772	0.0945927
HAUS8	903.885	-1.15994	0.386475	8.9709	0.0112718	0.0945927
SDHAF2	829.149	0.975648	0.331568	8.95991	0.0113339	0.0948402
FAM86C1	248.968	-1.32685	0.462141	8.96216	0.0113212	0.0948402
AL118506.1	285.627	-1.21294	0.406829	8.96013	0.0113327	0.0948402
CEP128	470.251	-1.44956	0.481912	8.9524	0.0113765	0.0951344
VAMP5	211.963	1.17686	0.455155	8.94507	0.0114183	0.0954213
ANKRD13D	4779.09	0.897493	0.301462	8.9423	0.0114341	0.0954911
FLVCR2	389.896	1.25139	0.418648	8.9395	0.0114502	0.0955627
ZBTB21	1393.59	-1.02745	0.363031	8.93658	0.0114669	0.0956398
AL139095.2	1075.25	0.898273	0.365241	8.92666	0.0115239	0.0960528
TUBG1	4593.7	-0.995421	0.332601	8.921	0.0115566	0.0962623
HSPA9	31238.7	-0.798641	0.297534	8.91208	0.0116082	0.096409
TMEM30A	7447.4	0.722772	0.250463	8.91133	0.0116126	0.096409
DNM1	516.326	-1.27569	0.430239	8.9165	0.0115826	0.096409
NEDD4	2400.35	-0.726589	0.311245	8.91312	0.0116022	0.096409
DSN1	2156.51	-1.20156	0.407368	8.91015	0.0116194	0.096409
ZNF524	915.18	0.782657	0.349647	8.91184	0.0116096	0.096409
JMJD6	1815	0.690683	0.232377	8.90752	0.0116347	0.0964731
ACOT7	4858.18	-1.42305	0.478166	8.90419	0.0116542	0.0965716
RN7SL1	2011.05	4.88405	1.52653	8.89698	0.0116962	0.0968575
CLN6	3718.87	-0.765892	0.260137	8.89085	0.0117321	0.0970917
GNGT2	545.102	1.07255	0.359606	8.88914	0.0117421	0.0971119
LAMTOR4	7067.92	0.72161	0.316067	8.88286	0.0117791	0.0973546
C12orf57	1540.27	0.94086	0.315678	8.88003	0.0117958	0.0974295
AC012513.3	209.135	-1.02983	0.433716	8.87417	0.0118304	0.0974723
BHLHE40	7081.65	1.13195	0.378402	8.87561	0.0118219	0.0974723
DAPK2	129.066	1.68562	0.592118	8.87399	0.0118315	0.0974723
HAUS5	1356.44	-1.47107	0.495755	8.87648	0.0118167	0.0974723
ACSL1	2051.81	0.886532	0.303099	8.87227	0.0118416	0.0974932
MOB1B	1640.67	-0.630672	0.342774	8.86775	0.0118684	0.0976509
PAICS	22163.4	-1.23021	0.44282	8.86312	0.0118959	0.0978143
NRIP3	1203.78	0.804289	0.277585	8.8609	0.0119091	0.0978601
HEATR1	5483.43	-0.879788	0.329165	8.85769	0.0119282	0.0979541
RPS15	74938	0.561041	0.275078	8.85369	0.0119522	0.0980874
OAT	7746.85	0.736474	0.25151	8.84977	0.0119756	0.0982167
PLEKHM1	2127.89	1.02008	0.347096	8.84593	0.0119986	0.0983086
PLD3	3742.69	0.946674	0.339689	8.84534	0.0120022	0.0983086
PDLIM7	6775.86	0.794803	0.292172	8.83643	0.0120557	0.098496
PPARD	506.699	1.21665	0.409517	8.83806	0.0120459	0.098496
ZNF33B	1658.4	-0.568895	0.279229	8.83616	0.0120574	0.098496
ANKRD40	2675.32	-1.05483	0.365304	8.8376	0.0120487	0.098496
PRNP	275.537	1.29484	0.436398	8.83513	0.0120636	0.098496
IER5	4062.62	0.505434	0.236794	8.82971	0.0120963	0.0986755
MOSPD3	3018.01	0.853575	0.30841	8.82894	0.012101	0.0986755
TMTC4	805.528	-1.22913	0.426546	8.82261	0.0121394	0.0989253
TTF2	3394.59	-1.23015	0.417699	8.8205	0.0121521	0.0989663
SMARCC1	19282	-0.777114	0.269693	8.80984	0.0122171	0.0994321
FSCN1	29730.8	-0.744921	0.250632	8.8077	0.0122301	0.099475
ZNF608	432.959	-1.48183	0.513945	8.80557	0.0122432	0.0995178
LRP12	1088.26	0.663811	0.263016	8.78945	0.0123423	0.100196
DBF4B	1149.6	-1.18977	0.40342	8.79033	0.0123368	0.100196
IFT122	1078.34	-1.09781	0.370468	8.78525	0.0123682	0.100279
ANGPT2	259.087	-0.155079	0.408841	8.78547	0.0123668	0.100279
FCGR1B	238.228	2.05345	0.689361	8.77852	0.0124099	0.100553
PTGS2	1883.01	0.139225	0.357942	8.77224	0.0124489	0.100734
SLC39A14	4178.66	-1.00583	0.392266	8.77334	0.0124421	0.100734
ITGAM	4943.14	2.28779	0.759878	8.77113	0.0124558	0.100734
PRPF19	17571.2	-0.90294	0.304264	8.76944	0.0124664	0.100756
AL928654.1	69.7117	-1.97221	0.695937	8.76735	0.0124794	0.100797
RHOXF1P1	329.709	1.74212	0.58409	8.76364	0.0125026	0.100857
SNRPA	7207.66	-1.09541	0.374688	8.7638	0.0125016	0.100857
PPP1R3B	1154.94	1.1677	0.393283	8.75919	0.0125304	0.10101
TIMP3	1205.18	-0.264676	0.342934	8.75809	0.0125374	0.10101
NUP160	7725.54	-1.08062	0.383187	8.75105	0.0125815	0.101302
NADK2	1750.21	-0.705157	0.280949	8.74767	0.0126028	0.101409
CORO1B	11435.7	0.610872	0.241833	8.74364	0.0126282	0.10155
HLA-DRB5	4418.32	1.06004	0.40618	8.73107	0.0127078	0.102062
RPS26	38273.5	0.65515	0.255387	8.73218	0.0127008	0.102062
DNM1L	4986.7	-0.983743	0.375255	8.72804	0.0127271	0.102152
VAMP8	27722.4	0.570719	0.239198	8.72395	0.0127532	0.102298
CCDC84-DT	301.662	-1.56016	0.53531	8.72215	0.0127646	0.102325
ATR	1457.45	-0.837207	0.322149	8.71956	0.0127812	0.102378
C5	315.579	-1.41941	0.503828	8.71862	0.0127872	0.102378
ARPC4	10382.7	0.670934	0.239249	8.71132	0.012834	0.102606
DCAF16	3906.63	-0.994619	0.352304	8.70677	0.0128632	0.102606
ROPN1L	692.177	1.081	0.365737	8.71251	0.0128264	0.102606
USP44	73.154	1.8876	0.742252	8.70667	0.0128638	0.102606
RPL13	140543	0.562117	0.251758	8.70789	0.012856	0.102606
TRIM28	38009.9	-0.852988	0.291685	8.70941	0.0128463	0.102606
GBP3	211.897	1.01162	0.45513	8.70463	0.012877	0.102646
CPLX1	605.136	0.997968	0.343527	8.70044	0.0129039	0.102797
KANK4	384.228	-0.982082	0.355857	8.69702	0.012926	0.102909
MLH1	3976.05	-0.970171	0.336831	8.68865	0.0129803	0.103217
RFXAP	253.763	-1.32632	0.464369	8.68856	0.0129809	0.103217
LAMTOR2	5453.29	0.779258	0.282747	8.68126	0.0130283	0.103466
GYG2	250.622	-1.09692	0.416805	8.68136	0.0130277	0.103466
CKAP5	10141.6	-1.26812	0.440019	8.67174	0.0130905	0.103831
USP10	7039.4	-0.765799	0.267187	8.67205	0.0130885	0.103831
CCDC153	184.542	1.83608	0.694989	8.66534	0.0131325	0.104099
NIPBL-DT	439.187	-1.11918	0.396506	8.6615	0.0131577	0.104174
SENP1	2303.2	-0.885367	0.320277	8.66143	0.0131582	0.104174
RPL39	44772.2	0.793927	0.281664	8.65708	0.0131868	0.104335
HIST2H2BE	190.332	1.67047	0.565068	8.65328	0.0132119	0.104448
R3HDM1	4244.63	-0.828855	0.293643	8.65245	0.0132173	0.104448
ABCA6	653.418	-1.09439	0.427062	8.65045	0.0132305	0.104488
SFXN5	1794.56	0.963165	0.331191	8.6408	0.0132946	0.104681
TOMM7	12453.9	0.867457	0.309383	8.63909	0.0133059	0.104681
RXRA	8460.82	1.07558	0.36454	8.64148	0.0132901	0.104681
FAM89B	422.689	1.00347	0.377223	8.64033	0.0132977	0.104681
ENTPD7	4312.67	0.906185	0.311429	8.64465	0.013269	0.104681
SLC2A3	5702.45	0.850591	0.317963	8.64111	0.0132925	0.104681
ACVRL1	579.031	1.1217	0.38181	8.63813	0.0133123	0.104681
LAIR1	8697.23	1.09886	0.372872	8.63448	0.0133366	0.104808
KIF9	484.361	-1.20011	0.409237	8.63284	0.0133476	0.104829
AC005077.4	54.8525	2.56653	0.882391	8.62336	0.013411	0.105263
ANKRD55	337.875	1.22155	0.41596	8.61866	0.0134425	0.105385
TBC1D31	600.815	-1.37724	0.511894	8.61736	0.0134513	0.105385
ACSM3	1153.56	0.868817	0.303322	8.61736	0.0134513	0.105385
WDR35	363.703	-0.887582	0.376329	8.61604	0.0134602	0.10539
PTAFR	17477.2	0.940833	0.320411	8.61318	0.0134795	0.105476
MGAT4A	3143.84	0.89111	0.305728	8.60811	0.0135136	0.105564
HSD3B7	510.809	1.27187	0.438287	8.60784	0.0135155	0.105564
ALYREF	7647.59	-0.785033	0.269107	8.60827	0.0135126	0.105564
HPSE	1349.28	0.983036	0.338412	8.60254	0.0135513	0.105631
SNX25	458.463	-0.942265	0.355965	8.6017	0.013557	0.105631
IER5L	222.757	0.563955	0.506997	8.60318	0.013547	0.105631
RASL11A	348.672	0.880449	0.380007	8.6029	0.0135489	0.105631
HELZ2	2920.83	0.589679	0.324508	8.59248	0.0136197	0.106054
TRPS1	2282.27	0.93196	0.345653	8.58762	0.0136528	0.106224
PPM1N	331.874	1.07661	0.386505	8.58685	0.0136581	0.106224
RFC4	2719.17	-1.39864	0.495221	8.58281	0.0136857	0.106255
AL450405.1	845.187	0.802323	0.308054	8.58356	0.0136806	0.106255
MAP3K4	1527.49	-1.16993	0.404067	8.58244	0.0136882	0.106255
MNS1	134.518	-2.12481	0.754107	8.5814	0.0136953	0.106255
ADORA2B	995.915	0.710121	0.258914	8.57772	0.0137205	0.106386
AL353622.1	75.1211	2.2176	0.769978	8.5763	0.0137303	0.106398
STK32B	1411.65	-1.31668	0.448411	8.57128	0.0137648	0.106468
LINC01515	543.91	-1.56797	0.532225	8.56772	0.0137894	0.106468
VSIR	17056.3	1.05018	0.364325	8.57173	0.0137617	0.106468
PYROXD2	1523.44	1.25009	0.424982	8.57183	0.013761	0.106468
TRAFD1	4378.53	0.656822	0.23163	8.56971	0.0137756	0.106468
BRCA2	640.198	-1.16549	0.474248	8.56855	0.0137836	0.106468
MIS18A	1157.44	-1.18975	0.408891	8.55539	0.0138746	0.107062
SSR4	12899.6	0.782727	0.280855	8.54895	0.0139193	0.107342
C22orf42	66.5461	2.61066	0.883357	8.54299	0.0139609	0.107597
PPM1G	12431.2	-0.810263	0.277747	8.5411	0.0139741	0.107634
EXOC3	8105	0.633599	0.227522	8.53632	0.0140075	0.107827
SRSF1	3905.89	-0.788154	0.349654	8.53226	0.014036	0.107981
PRC1	220.993	-1.52323	0.527106	8.53	0.0140519	0.108038
LANCL1	6217.41	-0.858121	0.319116	8.52738	0.0140703	0.10805
GMPS	8256.54	-1.25681	0.447424	8.52848	0.0140626	0.10805
MYRF	377.347	1.39814	0.481138	8.52139	0.0141125	0.108309
SERPINF1	729.846	1.58705	0.548441	8.51885	0.0141304	0.108381
HHAT	96.7817	1.60319	0.600304	8.51697	0.0141437	0.108414
HDC	1128.22	0.814197	0.284151	8.51585	0.0141516	0.108414
RNMT	3075.6	-0.743495	0.274883	8.51372	0.0141667	0.108464
TBCA	10225	0.764236	0.266245	8.50924	0.0141985	0.108624
MBNL3	1638.6	-0.816231	0.284356	8.50839	0.0142045	0.108624
SPACA6	105.657	1.76277	0.622259	8.50298	0.014243	0.108853
TGFBR1	5256.85	0.605184	0.262999	8.49011	0.0143349	0.10949
CXCR2	3118.54	1.02109	0.372395	8.48792	0.0143507	0.109545
BCL2	2188.06	-0.816416	0.314584	8.48423	0.0143771	0.109681
PRADC1	2536.2	0.725573	0.291109	8.48047	0.0144042	0.109692
PUS7	2455.27	-1.16305	0.424652	8.48118	0.0143991	0.109692
DENND6B	653.206	0.818651	0.309485	8.48057	0.0144035	0.109692
MAP1S	3331.18	0.990938	0.355158	8.47629	0.0144343	0.109856
SLC25A13	1474.26	-1.16556	0.425163	8.46197	0.0145381	0.110579
MYO5C	198.197	1.23757	0.441171	8.46037	0.0145497	0.110602
CREB3L4	608.142	-1.01869	0.349685	8.4578	0.0145684	0.110613
AL161891.1	156.346	-1.63074	0.569635	8.45785	0.014568	0.110613
GPX4	15629.8	0.448607	0.240017	8.45632	0.0145792	0.110616
GGT5	4360.37	0.799419	0.308534	8.45536	0.0145862	0.110616
SLC41A1	677.906	-1.07319	0.386795	8.45044	0.0146221	0.110758
IL32	4077.37	2.67488	0.900159	8.45065	0.0146206	0.110758
PHF3	3822.42	-0.591622	0.233947	8.44745	0.014644	0.110857
MYLK	1269.59	-0.749519	0.523614	8.44255	0.0146799	0.111031
PAWR	1619.59	-0.81406	0.338255	8.44196	0.0146842	0.111031
GTF2A2	3177.13	0.758017	0.26302	8.43693	0.0147213	0.111245
KCNH2	600.125	1.32232	0.481775	8.427	0.0147945	0.111592
IQSEC2	881.414	1.29489	0.446309	8.4248	0.0148108	0.111592
CD69	6236.39	0.860001	0.334438	8.42535	0.0148067	0.111592
ULK1	3801.28	0.879322	0.322737	8.42641	0.0147988	0.111592
COX10	1765.81	-0.798358	0.281852	8.42648	0.0147983	0.111592
CCND1	764.772	1.1854	0.410669	8.42318	0.0148228	0.111616
MBD4	4384.87	0.682947	0.235628	8.41358	0.0148941	0.112087
EMILIN2	3167.52	0.90758	0.340539	8.41069	0.0149157	0.112183
SAMD9	4768.06	0.368387	0.368316	8.39852	0.0150067	0.112802
ZKSCAN8	2091.68	-0.706731	0.278989	8.39476	0.0150349	0.112897
FLI1	8278.12	-0.634418	0.228552	8.39448	0.0150371	0.112897
MBNL2	190.959	-1.14475	0.4438	8.39271	0.0150503	0.11293
CHPF2	2345.91	0.888496	0.310948	8.39013	0.0150698	0.112944
EDEM2	6739.7	0.811265	0.284691	8.39128	0.0150611	0.112944
ZNF519	308.39	-1.38608	0.50829	8.37994	0.0151467	0.113454
AC016739.1	314.529	0.984299	0.369443	8.37514	0.0151832	0.11366
SLC37A3	223.001	-1.36864	0.549345	8.37396	0.0151921	0.113661
FOLR3	59.4841	2.27975	1.08121	8.3671	0.0152443	0.113984
PPT2	503.341	-1.40627	0.49104	8.36051	0.0152946	0.114294
DNAJC9	1962.88	-1.1178	0.399056	8.35732	0.015319	0.114409
SLC15A3	104.164	1.87034	0.657013	8.35143	0.0153642	0.11468
MYOM1	109.553	1.71544	0.598825	8.34944	0.0153795	0.114727
TIMP1	10280.2	0.740753	0.26093	8.34702	0.0153981	0.114799
AL163195.2	101.167	1.9632	0.680859	8.34408	0.0154208	0.114901
MAN2B2	3002.46	0.904237	0.320699	8.33795	0.0154681	0.115117
UCP2	15605.1	0.869032	0.306918	8.33566	0.0154858	0.115117
CEP295	734.34	-0.766923	0.325042	8.33626	0.0154812	0.115117
SLX4IP	858.228	-0.670784	0.266162	8.33663	0.0154783	0.115117
SLF1	732.674	-1.07544	0.431269	8.33051	0.0155258	0.115228
C12orf66	460.177	-1.05569	0.3871	8.33193	0.0155147	0.115228
MPRIP	4789.61	-0.749728	0.259663	8.33025	0.0155278	0.115228
XK	2572.95	0.742392	0.278341	8.32478	0.0155703	0.115281
WT1	1321.91	-1.30547	0.477345	8.32353	0.01558	0.115281
ADAMTS7	1006.78	1.13637	0.395625	8.32418	0.0155749	0.115281
ATP5F1E	16676.9	0.772503	0.278088	8.32552	0.0155645	0.115281
C21orf91	2888.15	0.873842	0.309259	8.32686	0.0155541	0.115281
SMARCD1	5186.6	-0.909922	0.318601	8.31932	0.0156129	0.115457
VASP	29177.7	0.860572	0.300719	8.30671	0.0157116	0.116121
MTCO2P12	9212.31	-0.744325	0.257868	8.30228	0.0157464	0.116244
LTBP2	187.562	1.83167	0.688335	8.30242	0.0157454	0.116244
GSKIP	1521.06	0.882978	0.305887	8.29506	0.0158034	0.116597
PSD3	863.409	-0.846625	0.352501	8.29098	0.0158357	0.116768
SEMA3G	189.119	1.20142	0.452233	8.28893	0.0158519	0.11682
OGFRL1	5747.03	0.377663	0.234542	8.28721	0.0158656	0.116853
XAF1	752.355	0.453457	0.386465	8.28113	0.0159139	0.117141
ZNF230	708.294	0.835478	0.290603	8.27585	0.0159559	0.117384
SPATA2L	433.58	0.89421	0.360611	8.27281	0.0159802	0.117494
PRKD3	3504.22	-1.06575	0.384725	8.2704	0.0159995	0.117569
FOXN2	4709.99	0.693198	0.27081	8.2628	0.0160604	0.117749
ALMS1	1410.42	-1.05425	0.394802	8.26273	0.0160609	0.117749
FGD5	4253.28	-0.814771	0.302124	8.26459	0.016046	0.117749
RPL41	78974	0.726531	0.28041	8.26548	0.0160389	0.117749
SMC6	2392.63	-0.992792	0.40866	8.25999	0.016083	0.117844
TMEM160	792.455	-0.0797128	0.380179	8.25675	0.0161091	0.117967
SCNM1	3202.84	0.770494	0.283717	8.2494	0.0161684	0.118334
GPR108	3838.98	0.754339	0.270609	8.24819	0.0161781	0.118337
CCDC159	573.517	1.12975	0.398982	8.24585	0.0161971	0.118408
FLNA	55001.3	0.730554	0.268306	8.24429	0.0162097	0.118433
STAT1	15852.1	0.506734	0.322353	8.23518	0.0162837	0.118906
RPL35A	72817.4	0.817798	0.293117	8.23376	0.0162953	0.118922
ATP6V1E1	11590	0.742324	0.261849	8.22979	0.0163276	0.11909
XKR8	1515.34	0.852627	0.324378	8.22433	0.0163723	0.119348
NLRP12	1199.82	1.2887	0.453077	8.22265	0.0163861	0.11938
SELENOT	8155.54	0.87133	0.303303	8.21754	0.016428	0.119617
MRPL41	1674.76	0.651096	0.324335	8.21517	0.0164475	0.119691
AL357033.4	107.109	1.66443	0.586758	8.2112	0.0164801	0.11986
FAM110D	212.486	-1.16228	0.405433	8.20991	0.0164907	0.11987
TUBA1A	9128.19	0.879892	0.314879	8.20309	0.0165471	0.120143
TUBGCP4	2126.31	-1.11551	0.388774	8.2031	0.016547	0.120143
LSM11	1288.67	-0.744842	0.280605	8.20065	0.0165673	0.120153
PCIF1	2936.92	-0.68873	0.251798	8.20176	0.0165581	0.120153
TFR2	594.244	-0.837312	0.294762	8.19926	0.0165788	0.120168
CD59	5374.67	0.656445	0.229242	8.1931	0.01663	0.120403
CFAP73	198.605	1.17406	0.548087	8.194	0.0166225	0.120403
NUCKS1	20997.7	-1.05616	0.384472	8.184	0.0167058	0.120698
TMEM120A	1172.6	0.877233	0.314174	8.18374	0.016708	0.120698
FAM124A	207.065	1.36595	0.475971	8.18572	0.0166914	0.120698
KAT2A	2899.85	-0.927125	0.323252	8.18366	0.0167086	0.120698
MDC1	3851.77	-0.960492	0.334829	8.18163	0.0167256	0.120753
DCPS	3008.9	-0.82375	0.287561	8.17885	0.0167489	0.120785
PHLPP1	1600.86	-0.839375	0.299721	8.17988	0.0167403	0.120785
SF3B3	29934.8	-0.759935	0.265306	8.17604	0.0167724	0.120824
ALKBH7	2307.24	0.717716	0.351121	8.17594	0.0167732	0.120824
ZBTB8A	159.258	-1.45748	0.551571	8.17481	0.0167828	0.120825
SLC26A2	1797.9	-0.786436	0.333413	8.17247	0.0168023	0.120829
NPRL3	3214.55	-0.734049	0.257976	8.17322	0.0167961	0.120829
EMB	3626.81	-0.501767	0.252432	8.16907	0.016831	0.120967
TLR6	1240.94	1.0402	0.406304	8.16191	0.0168914	0.12114
LSM1	1748.17	0.789585	0.284974	8.16172	0.016893	0.12114
LIG3	2577.64	-0.777235	0.274044	8.16275	0.0168842	0.12114
FAM104A	1931.86	0.753064	0.263119	8.16484	0.0168666	0.12114
SH2D2A	1034.07	0.11326	0.338532	8.15911	0.016915	0.121163
MT-TN	1479.6	0.856646	0.328678	8.15991	0.0169082	0.121163
HACD2	4194.44	-1.10836	0.420271	8.1482	0.0170075	0.121621
TAF6	2001.19	-0.945086	0.330204	8.14821	0.0170074	0.121621
KBTBD11	97.583	1.93727	0.674869	8.15036	0.0169891	0.121621
STX3	3536.62	0.723199	0.25326	8.13733	0.0171002	0.122215
GPKOW	2416.95	0.676394	0.267049	8.1359	0.0171124	0.122234
CCL5	932.766	1.09003	0.386081	8.13441	0.0171252	0.122257
AC012005.1	117.265	1.14813	0.58719	8.12714	0.0171875	0.122634
LITAF	16817.2	0.766982	0.284258	8.10403	0.0173873	0.12399
TPCN1	727.524	1.21452	0.427372	8.09532	0.0174632	0.124462
MTR	2162.75	-0.77136	0.302143	8.08794	0.0175278	0.124783
ARID3A	4435.59	0.814891	0.30069	8.08853	0.0175226	0.124783
RPS18P9	337.902	1.00061	0.405408	8.08228	0.0175774	0.124997
LMO2	3932.37	0.742593	0.267542	8.08261	0.0175745	0.124997
SLC7A8	505.5	1.16245	0.419929	8.0805	0.0175931	0.125039
CEP192	1809.69	-0.852962	0.320433	8.07743	0.0176201	0.125161
RIOK3	3116.71	0.688438	0.243871	8.07618	0.0176311	0.12517
RNASET2	1808.68	0.733093	0.28948	8.07477	0.0176436	0.125189
HOXA9	1600.64	-0.894865	0.320207	8.06079	0.0177673	0.125997
ZBTB44	4068.29	-0.707769	0.252013	8.05694	0.0178015	0.12617
RPL18	114863	0.613284	0.268403	8.05547	0.0178147	0.126193
CPNE2	3190.45	-0.680179	0.239376	8.05275	0.0178389	0.126246
IFT20	836.803	1.02483	0.3799	8.05241	0.0178419	0.126246
XPO5	5910.46	-0.774943	0.286161	8.04893	0.0178729	0.126341
DENND3	8480.46	0.844415	0.304231	8.04648	0.0178949	0.126341
NPTN	4351.32	0.801072	0.282191	8.04753	0.0178855	0.126341
INTS2	2176.35	-0.872424	0.332366	8.04817	0.0178797	0.126341
SET	33814.6	-0.74653	0.272835	8.03708	0.0179792	0.126866
CCDC85B	1772.84	0.502188	0.428963	8.03566	0.0179919	0.126886
SCMH1	1800.02	-0.862229	0.309322	8.03109	0.0180331	0.126899
SELENOI	3366.21	-1.05783	0.447324	8.02996	0.0180433	0.126899
HMGN5	297.133	-1.28844	0.489747	8.03052	0.0180382	0.126899
RPS13	83404.7	0.771754	0.282478	8.02998	0.0180431	0.126899
DPAGT1	2368.61	-0.817114	0.287787	8.03061	0.0180375	0.126899
RAD54B	118.089	-1.85995	0.687077	8.02758	0.0180648	0.12698
LRP10	16220.4	0.890965	0.320218	8.02499	0.0180882	0.127075
C1orf54	311.179	1.28549	0.461833	8.02058	0.0181281	0.127146
DARS2	11111.4	-1.02917	0.373471	8.02128	0.0181218	0.127146
AL355032.1	333.908	1.05845	0.476133	8.02163	0.0181186	0.127146
CYSLTR1	3069.71	0.643128	0.258344	8.01895	0.018143	0.12718
RUFY1	4290.15	-0.606175	0.227397	8.01495	0.0181792	0.127294
RPS18	382351	0.760502	0.285155	8.01546	0.0181746	0.127294
SASS6	956.698	-1.28689	0.491052	8.01292	0.0181977	0.127354
PDS5A	7166.1	-0.749517	0.283425	8.0085	0.0182379	0.127566
PXMP2	761.457	-1.24142	0.439175	8.0062	0.018259	0.127643
MMACHC	1056.35	-1.09204	0.390345	8.00303	0.0182879	0.127775
DUSP7	2693.3	-0.684926	0.259285	7.99987	0.0183168	0.127908
SNHG3	2873.75	-1.17637	0.422197	7.99773	0.0183365	0.127928
TMEM33	4165.5	0.666396	0.236099	7.99628	0.0183497	0.127928
SHANK1	241.456	-1.2667	0.458714	7.9972	0.0183413	0.127928
AC018529.2	326.306	1.12164	0.403358	7.98903	0.0184163	0.128322
STXBP4	390.618	-1.03436	0.39807	7.98729	0.0184324	0.128365
GLS	2890.89	-0.494425	0.282594	7.98377	0.0184648	0.128436
CD82	3013.55	0.980028	0.350252	7.98218	0.0184795	0.128436
TASOR2	3231.85	-0.887888	0.352936	7.98182	0.0184829	0.128436
FAM32A	9973.82	0.553196	0.21724	7.9822	0.0184794	0.128436
NAA38	3027.02	0.427712	0.249027	7.97875	0.0185113	0.128564
TMEM59	11890.5	0.797711	0.288846	7.97483	0.0185476	0.128745
KIAA0930	14924.1	0.89081	0.335067	7.97217	0.0185723	0.128847
IFFO2	1101.17	-0.891896	0.326259	7.96954	0.0185967	0.128877
FLYWCH2	1811.24	0.574126	0.269471	7.97004	0.0185921	0.128877
UNC93B1	3047.58	0.601784	0.231401	7.96806	0.0186105	0.128902
BBX	956.744	-0.729856	0.298845	7.96625	0.0186273	0.128949
RAD21	20097.5	-1.06005	0.385688	7.96207	0.0186663	0.129128
RAP1GAP2	1497.69	-0.758344	0.276169	7.96131	0.0186734	0.129128
GET3	6713.34	0.576879	0.246131	7.95824	0.0187021	0.129257
DNAJC4	1415.72	0.872516	0.347737	7.95616	0.0187216	0.129322
CCL4L2	116.77	2.0199	0.736824	7.95385	0.0187432	0.129401
AL049830.1	122.113	1.12616	0.578462	7.94798	0.0187983	0.129711
SIGLEC8	199.421	1.93404	0.681507	7.94002	0.0188733	0.130158
ACYP2	451.064	1.16026	0.438551	7.93792	0.0188931	0.130225
ZNRF1	2412.05	-0.767505	0.273665	7.93545	0.0189165	0.130316
MEGF6	884.819	-0.96138	0.340554	7.9306	0.0189624	0.130562
ANAPC11	4042.11	0.369889	0.247714	7.92904	0.0189771	0.130593
MPP1	9695.64	0.796685	0.294095	7.92693	0.0189972	0.130661
PIP4P2	1200.44	0.988204	0.364269	7.92549	0.0190108	0.130684
MYL12B	22991.3	0.735644	0.269489	7.92284	0.0190361	0.130787
RASA3	3152.26	0.873194	0.310586	7.92073	0.0190561	0.130855
RILP	1552.11	0.826344	0.323364	7.91872	0.0190753	0.130916
COL6A3	309.647	1.22471	0.479379	7.91267	0.0191331	0.131242
RBM28	2366.84	-0.766168	0.293892	7.90826	0.0191754	0.131462
TBC1D8B	1282.46	0.471057	0.263902	7.90585	0.0191985	0.131479
E2F8	787.428	-2.50845	0.92051	7.90651	0.0191921	0.131479
TTC31	2070.95	-0.70885	0.252353	7.90154	0.0192399	0.131655
USP5	8581.03	-0.697916	0.247945	7.90104	0.0192447	0.131655
TAF5	885.992	-1.24747	0.450629	7.89879	0.0192664	0.131733
ICAM2	463.5	-1.22458	0.498016	7.89589	0.0192943	0.131853
CTBS	622.565	0.866647	0.315014	7.88424	0.0194071	0.132063
IFT80	216.782	-1.07404	0.443571	7.89038	0.0193476	0.132063
GAPT	11420.2	0.743907	0.269536	7.88439	0.0194056	0.132063
CLEC4E	453.636	1.15577	0.410183	7.88821	0.0193685	0.132063
DENR	5297.05	-0.440098	0.230021	7.89028	0.0193485	0.132063
AL135818.2	92.5376	1.29677	0.59736	7.88602	0.0193898	0.132063
RFX7	2476.36	-0.679573	0.262578	7.88418	0.0194076	0.132063
TFAP4	1477.88	-0.790758	0.28182	7.88856	0.0193651	0.132063
UBBP4	84.5017	1.37079	0.662339	7.88166	0.0194321	0.132159
MRE11	2998.1	-0.938109	0.350312	7.8803	0.0194453	0.132179
HNRNPDL	12903.3	-1.0133	0.395306	7.87078	0.019538	0.132738
MCM3	15009.5	-2.00133	0.722953	7.85339	0.0197087	0.133827
COPS9	3655.4	0.760351	0.293789	7.84957	0.0197463	0.134011
GRB10	5078.67	-0.637553	0.244515	7.84584	0.0197832	0.134048
SH2B3	6281.11	-0.511898	0.248066	7.8479	0.0197629	0.134048
DPH1	1107.54	-0.939496	0.337114	7.84627	0.019779	0.134048
NCBP2AS2	1598.88	0.478417	0.248679	7.82235	0.020017	0.135494
STMN3	1315.89	-1.33784	0.476479	7.82226	0.0200179	0.135494
GRIN2D	2248.47	0.766096	0.296389	7.81811	0.0200595	0.135704
NUDT22	1426.29	0.64482	0.275687	7.81618	0.0200788	0.135763
MRC1	10988	-0.247733	0.337355	7.81303	0.0201105	0.135905
C6orf47	1141.47	0.874716	0.313306	7.80957	0.0201453	0.136028
UBE2J1	4083.07	0.665705	0.252747	7.8091	0.02015	0.136028
MAMDC4	172.387	-1.45129	0.530211	7.8015	0.0202267	0.136474
SLC66A1	1435.68	0.879769	0.325823	7.79628	0.0202796	0.136759
SLC30A1	1870.46	0.739294	0.267552	7.79446	0.0202981	0.136811
CYP4V2	323.779	-0.891733	0.348363	7.79161	0.020327	0.136934
SUSD1	2455.65	0.706971	0.253392	7.78607	0.0203834	0.137242
LARS2	4503.18	-0.894789	0.328368	7.78408	0.0204036	0.137306
SAE1	11593.2	-0.973942	0.351166	7.78186	0.0204264	0.137387
PHF10	2288.02	-0.921171	0.338078	7.77085	0.0205391	0.138072
LRRFIP2	2628.06	-0.538517	0.260025	7.7661	0.020588	0.138083
NRCAM	279.702	0.521113	0.373027	7.76886	0.0205595	0.138083
SCML2	1054.74	-1.18402	0.456771	7.76544	0.0205948	0.138083
NUP93	8142.09	-0.793574	0.284188	7.76621	0.0205868	0.138083
WFDC21P	109.776	2.40688	0.850816	7.76547	0.0205944	0.138083
MDFI	961.001	-1.46407	0.530143	7.76073	0.0206433	0.138336
TP53	9347.49	-0.698708	0.251482	7.75786	0.020673	0.13839
ANKRD13B	425.889	-0.920564	0.353948	7.75867	0.0206646	0.13839
PIGU	1928.79	-0.97688	0.362977	7.74931	0.0207615	0.13891
ZNF134	1483.31	0.77033	0.281575	7.74811	0.020774	0.138921
RNASEL	1086.35	0.965718	0.346195	7.74469	0.0208095	0.139073
FAU	44706	0.642078	0.275041	7.74174	0.0208403	0.139073
AC017100.1	129.478	-1.46085	0.536231	7.74261	0.0208311	0.139073
ECSIT	3224.57	-0.732805	0.272681	7.74276	0.0208296	0.139073
PARN	4083.16	-0.689746	0.254892	7.73833	0.0208758	0.139237
SLC11A1	218.686	1.70716	0.624243	7.73701	0.0208896	0.139257
RPGR	382.31	-0.963925	0.39533	7.73442	0.0209166	0.139293
PPCDC	2249.97	0.66686	0.243446	7.7344	0.0209168	0.139293
ADI1	10872.4	0.624666	0.25227	7.73137	0.0209486	0.139432
AC099568.2	93.8447	-1.52924	0.644993	7.72729	0.0209913	0.139554
ATP8B2	1105.67	-0.981542	0.395357	7.72752	0.0209889	0.139554
ZNF473	1354.64	-1.03765	0.383258	7.72649	0.0209997	0.139554
PARP16	388.422	-1.20451	0.432164	7.72408	0.0210251	0.13965
HOXA6	56.2883	-1.96318	0.733654	7.72064	0.0210612	0.139818
NUDC	8868.61	-0.772392	0.279583	7.70896	0.0211847	0.139936
GPATCH4	2920.62	-0.798092	0.298875	7.71084	0.0211647	0.139936
TFPI	1619.11	-0.890117	0.419316	7.71656	0.0211042	0.139936
LMBRD2	864.059	-0.268628	0.265002	7.70968	0.0211769	0.139936
RNF130	8572.03	0.663493	0.25175	7.70924	0.0211817	0.139936
AC147651.4	130.961	1.20337	0.512725	7.71358	0.0211357	0.139936
TRDC	836.161	0.956585	0.345415	7.71144	0.0211584	0.139936
EIF2AK4	4998.11	-0.732393	0.278854	7.70756	0.0211994	0.139936
RPAP1	3520.24	-0.774868	0.282789	7.70868	0.0211876	0.139936
CCDC102B	125.346	1.31589	0.510463	7.71141	0.0211586	0.139936
TANGO2	1727.87	0.734037	0.283647	7.70827	0.0211919	0.139936
RALB	11123.3	0.725558	0.263746	7.70486	0.0212281	0.139981
ICOSLG	1161.11	0.919538	0.377474	7.70549	0.0212214	0.139981
IPO9	6441.82	-0.857139	0.315914	7.70358	0.0212417	0.139998
UBAP2	4649.92	-0.869253	0.315899	7.69974	0.0212825	0.140122
GNPTG	2336.9	0.824349	0.317131	7.70046	0.0212749	0.140122
KBTBD8	1082.62	0.684127	0.287458	7.69643	0.0213178	0.140283
JADE3	1523.45	-1.16577	0.433159	7.69087	0.021377	0.1406
MAPRE3	90.3177	2.39142	0.868679	7.68626	0.0214264	0.140664
UBXN7	4663.52	-0.521934	0.225792	7.68586	0.0214307	0.140664
TPK1	586.971	0.953431	0.343212	7.68639	0.021425	0.140664
GMIP	7905.68	0.886826	0.326666	7.6868	0.0214207	0.140664
RNF213	9437.68	0.940158	0.345493	7.67519	0.0215453	0.141344
RFC5	3165.45	-1.19573	0.432753	7.66836	0.021619	0.141682
MKS1	767.88	-0.860513	0.311037	7.6692	0.02161	0.141682
KNOP1	1321.17	-0.901565	0.334091	7.66729	0.0216307	0.141685
SRSF10	7359.85	-0.696665	0.291598	7.65964	0.0217135	0.142009
TNFSF10	4647.77	0.937459	0.338552	7.66066	0.0217024	0.142009
KIAA1549	791.206	-1.12461	0.411221	7.66062	0.0217029	0.142009
IGF2BP2	5372.55	-0.740739	0.270804	7.65813	0.0217299	0.142044
HPS6	2883.07	0.441639	0.234321	7.6555	0.0217585	0.142159
NYNRIN	3034.07	-1.24605	0.453831	7.6513	0.0218043	0.142385
JOSD2	1061.45	0.882805	0.398972	7.6472	0.0218491	0.142604
STK24	4109.3	-0.685153	0.248633	7.63871	0.0219419	0.143137
CHMP5	6078.21	0.851314	0.307372	7.63578	0.0219741	0.143274
ANO6	3600.75	-0.649497	0.254813	7.62835	0.0220559	0.143734
CSE1L	12770.4	-1.1189	0.429122	7.62706	0.0220701	0.143754
JADE2	2779.38	-0.624469	0.229295	7.62563	0.0220859	0.143783
SCRN1	6742.98	-0.594572	0.247721	7.61807	0.0221695	0.143922
TGS1	2992.11	-0.688893	0.279466	7.6185	0.0221649	0.143922
COX14	2253.35	0.800492	0.31827	7.61893	0.0221601	0.143922
NUDT16L1	4025.93	0.711483	0.274215	7.62107	0.0221364	0.143922
C19orf54	1491.78	-0.745815	0.269815	7.6176	0.0221748	0.143922
SFI1	713.97	-0.823534	0.30313	7.61766	0.0221741	0.143922
XRCC2	435.007	-1.6469	0.627609	7.61527	0.0222006	0.144017
CNOT9	7440.48	-0.672106	0.244484	7.60567	0.0223074	0.144541
LAMP2	10957	0.662386	0.241893	7.6046	0.0223194	0.144541
ATP6V0A1	4705.08	0.889055	0.321619	7.60532	0.0223113	0.144541
ABHD17A	3557.66	0.499648	0.287446	7.60315	0.0223356	0.144541
DGCR6L	2149.89	-0.0491468	0.235273	7.60293	0.022338	0.144541
SNHG1	3677.44	-1.10242	0.403356	7.59772	0.0223963	0.144845
THOC2	3604.33	-0.557347	0.277684	7.59515	0.0224251	0.144958
CXorf21	1351.5	0.825807	0.299979	7.58887	0.0224956	0.14534
PRR29	194.104	-1.36252	0.633759	7.58502	0.022539	0.145547
USP37	1306.85	-1.01993	0.408246	7.58082	0.0225863	0.14565
OSGIN1	470.111	1.04185	0.380255	7.57957	0.0226004	0.14565
AC244153.1	65.2753	-1.7732	0.713153	7.5814	0.0225798	0.14565
MCRIP1	3240.82	0.2948	0.255234	7.58029	0.0225924	0.14565
MTHFS	243.225	1.14188	0.503748	7.57559	0.0226455	0.145867
DLAT	5277.39	-0.99817	0.37398	7.57253	0.0226802	0.145943
DENND4A	3620.26	-0.431377	0.251693	7.57325	0.022672	0.145943
ZNF366	408.374	-0.792796	0.355328	7.57121	0.0226951	0.145966
HCK	17368.1	0.850026	0.309685	7.56505	0.0227651	0.146342
MASTL	1222.72	-1.07235	0.414888	7.56282	0.0227905	0.146432
TOP2B	10548.5	-0.430193	0.225448	7.55793	0.0228464	0.146717
TADA2B	1706.64	0.675146	0.280519	7.55647	0.022863	0.14675
TST	3678.88	0.506041	0.24994	7.55425	0.0228885	0.14684
LRRC58	3115.43	-0.674249	0.281538	7.55312	0.0229013	0.146849
POLA2	783.771	-1.21066	0.439371	7.54895	0.0229491	0.147081
SND1	23423.7	-0.620058	0.227698	7.54237	0.0230247	0.147492
MYADM	10116.1	0.786602	0.288415	7.53775	0.023078	0.147759
CHRNA5	111.821	-1.96931	0.753712	7.53671	0.02309	0.147762
FOSL2	7792.53	0.966499	0.353153	7.53362	0.0231257	0.147917
[truncated: 1,699 more rows]

## Sheet: shEVI1
	baseMean	log2FoldChange	lfcSE	stat	pvalue	padj
PHGDH	9028.8	-5.58341	0.177644	-31.4303	7.7939e-217	1.51615e-212
FAM30A	17887.3	-5.24954	0.186454	-28.1547	2.10061e-174	2.04316e-170
THBS1	9106.97	5.63415	0.213779	26.355	4.50272e-153	2.91971e-149
LYZ	276960	4.81552	0.19085	25.232	1.78569e-140	8.68428e-137
MYCN	1940.85	-7.00039	0.28832	-24.28	3.19095e-130	1.24147e-126
SVOPL	3380.61	-4.71371	0.205595	-22.9272	2.48806e-116	8.06671e-113
IGHM	2055.55	-7.07613	0.31462	-22.491	5.07983e-112	1.41168e-108
FADS2	11952.3	-5.33833	0.238053	-22.425	2.24468e-111	5.45821e-108
RAB27B	5267.27	-4.274	0.194119	-22.0175	1.95966e-107	4.2357e-104
SCD	9606.86	-4.11939	0.193972	-21.237	4.34493e-100	8.4522e-97
SLPI	7942.83	4.05393	0.199587	20.3116	1.01552e-91	1.79589e-88
CALCRL	2938.11	-4.00691	0.200658	-19.9689	1.02697e-88	1.66481e-85
ITGAM	18670.7	3.23934	0.164446	19.6985	2.22101e-86	3.32349e-83
HP	5954.96	4.16706	0.212284	19.6297	8.62375e-86	1.19827e-82
MEST	5444.5	-4.40466	0.227863	-19.3303	2.9849e-83	3.87102e-80
CD14	1021.83	5.10651	0.264675	19.2935	6.09205e-83	7.40679e-80
SERPINA1	25359	3.14929	0.163516	19.2598	1.1686e-82	1.33723e-79
LIPA	35648.7	3.25053	0.169655	19.1596	8.04302e-82	8.69227e-79
SPARC	2377.54	4.19609	0.221794	18.9188	7.98306e-80	8.17339e-77
AC246787.2	825.427	-6.27606	0.3321	-18.8981	1.18212e-79	1.14979e-76
KRT16	90692.5	2.95176	0.162412	18.1746	8.20544e-74	7.60097e-71
DNMT3B	7631.01	-3.46262	0.194319	-17.8192	5.01218e-71	4.43191e-68
ACP5	1173.48	3.89201	0.220813	17.6258	1.56146e-69	1.32066e-66
CD101	14063	2.96548	0.168783	17.5698	4.19844e-69	3.40301e-66
LTB4R	4063.18	3.14167	0.179735	17.4794	2.05624e-68	1.6e-65
SIRPB1	7918.76	3.04943	0.175203	17.4051	7.55333e-68	5.65134e-65
NCF1	26926.4	2.96226	0.171001	17.323	3.15205e-67	2.27099e-64
ELANE	5172.12	3.02825	0.175832	17.2224	1.80477e-66	1.25386e-63
SEMA6B	18551	3.5227	0.204953	17.1879	3.27326e-66	2.19568e-63
PRTN3	33673.7	3.15335	0.184022	17.1358	8.02936e-66	5.2065e-63
GRN	200131	2.74363	0.161168	17.0234	5.51024e-65	3.45776e-62
SMC4	6667.25	-2.85205	0.174528	-16.3414	5.00487e-60	3.04249e-57
SIGLEC14	7660.44	2.79673	0.171186	16.3373	5.35295e-60	3.15549e-57
SESN3	2312.36	4.09784	0.252348	16.2388	2.67976e-59	1.53322e-56
AC090994.1	977.897	4.54025	0.279752	16.2295	3.11789e-59	1.73292e-56
CCL2	15462.3	2.82832	0.174633	16.1958	5.39943e-59	2.83879e-56
RETN	14392.5	2.99634	0.184999	16.1965	5.34005e-59	2.83879e-56
ST8SIA6	826.329	-4.56041	0.281764	-16.1852	6.41452e-59	3.28373e-56
MECOM	2354.51	-3.07081	0.192711	-15.9348	3.63485e-57	1.81304e-54
CD1D	962.06	4.82341	0.302768	15.931	3.8583e-57	1.87639e-54
LILRA5	1039.6	4.05858	0.255292	15.8978	6.562e-57	3.11343e-54
BCAT1	3074.15	-3.03431	0.190943	-15.8912	7.28938e-57	3.3762e-54
NCF1B	4048.88	2.8798	0.181677	15.8512	1.3794e-56	6.24033e-54
ORM1	1763.89	3.85825	0.243808	15.825	2.0929e-56	9.25299e-54
CCDC173	708.285	-5.15769	0.328473	-15.7021	1.46431e-55	6.33005e-53
FUCA1	69272.7	2.56735	0.165499	15.5128	2.84328e-54	1.2024e-51
ADGRG1	5626.03	-3.63417	0.234556	-15.4938	3.82076e-54	1.58139e-51
NRP1	5844.03	2.79652	0.181611	15.3984	1.67737e-53	6.79791e-51
AC009318.1	610.191	-4.71534	0.306301	-15.3944	1.78384e-53	7.08183e-51
ANKRD22	460.768	5.52163	0.35898	15.3814	2.18086e-53	8.48487e-51
C2orf88	864.46	-3.84316	0.251088	-15.306	6.9669e-53	2.65739e-50
BST1	5641.57	2.63365	0.172271	15.2879	9.21299e-53	3.44654e-50
ATP5MD	4546.28	-3.27545	0.214475	-15.2719	1.17692e-52	4.31975e-50
ZMAT3	6095.06	3.10854	0.204092	15.2311	2.19871e-52	7.92065e-50
FCN1	1154.13	3.65251	0.239925	15.2235	2.46869e-52	8.73152e-50
ARID5B	2000.4	-3.94578	0.259444	-15.2086	3.10127e-52	1.0773e-49
SIGLEC7	1163.54	3.2706	0.215596	15.17	5.58645e-52	1.90655e-49
NCF1C	5720.82	2.75171	0.181759	15.1393	8.91054e-52	2.98857e-49
FCGR1A	5782.31	2.68707	0.178581	15.0467	3.62701e-51	1.19587e-48
EFHC2	452.554	-5.55794	0.369602	-15.0376	4.16094e-51	1.34905e-48
RXFP1	928.758	-3.79918	0.254788	-14.9111	2.78936e-50	8.8953e-48
KCTD12	2636.1	2.76966	0.185898	14.8988	3.35467e-50	1.05256e-47
LRRC4	7122.59	2.52471	0.171107	14.7552	2.85035e-49	8.80124e-47
CTSA	26759.4	2.43335	0.165916	14.6661	1.06233e-48	3.22899e-46
P2RY13	2101.89	3.19141	0.218248	14.6229	2.00799e-48	6.00944e-46
FGR	717.835	3.60285	0.247793	14.5398	6.78377e-48	1.99946e-45
HMMR	2099.32	-3.27253	0.226096	-14.4741	1.76595e-47	5.12731e-45
DGAT2	4484.65	2.55914	0.176978	14.4602	2.16185e-47	6.18447e-45
TYROBP	55296.8	2.46792	0.170687	14.4587	2.20856e-47	6.22653e-45
MGAM	15918	2.64832	0.183512	14.4313	3.28724e-47	9.13525e-45
SLAMF8	674.477	3.6668	0.25505	14.3768	7.23798e-47	1.98311e-44
FCGR2A	6185.2	2.49009	0.17432	14.2846	2.72995e-46	7.3758e-44
HYAL3	7647.02	2.42064	0.170246	14.2185	7.0305e-46	1.84817e-43
FADS1	2316.95	-3.65848	0.257288	-14.2194	6.94267e-46	1.84817e-43
EVI2B	6841.1	2.48528	0.175577	14.1549	1.74131e-45	4.5165e-43
SIGLEC11	494.603	4.20501	0.298255	14.0987	3.86642e-45	9.8965e-43
LILRB3	1467.92	3.35317	0.238113	14.0822	4.88363e-45	1.23378e-42
S100A9	198936	2.34183	0.166604	14.0563	7.0443e-45	1.75683e-42
BCL11A	1367.55	-2.97865	0.212023	-14.0487	7.84211e-45	1.93104e-42
PTPRO	2664.02	2.60149	0.185281	14.0408	8.76922e-45	2.13234e-42
TIMP3	606.237	-4.30144	0.306416	-14.0379	9.13508e-45	2.19389e-42
TP53INP1	5954.3	2.65262	0.189446	14.0019	1.51685e-44	3.59845e-42
ADAMDEC1	1330.53	3.17761	0.227065	13.9943	1.69001e-44	3.96094e-42
ITGB2	151737	2.56624	0.183463	13.9878	1.85126e-44	4.2872e-42
KRT9	48909.5	2.42651	0.173634	13.9749	2.21964e-44	5.07984e-42
IFITM1	6932.6	-3.45309	0.247244	-13.9664	2.50099e-44	5.65717e-42
C22orf42	390.756	4.51413	0.323927	13.9356	3.84811e-44	8.60428e-42
TNFRSF10C	453.842	4.08845	0.294512	13.8821	8.13214e-44	1.79766e-41
SIGLEC12	9146.56	2.52406	0.181855	13.8795	8.43187e-44	1.84298e-41
FCGRT	67017.5	2.26918	0.163962	13.8397	1.46897e-43	3.17509e-41
AZU1	51508	2.69228	0.194814	13.8197	1.93862e-43	4.14417e-41
STMN3	1405.94	-3.12353	0.227576	-13.7252	7.1735e-43	1.51681e-40
FCGR1B	1174.54	2.92523	0.213189	13.7213	7.56578e-43	1.58255e-40
CFP	3373.54	2.73798	0.200642	13.6461	2.12974e-42	4.40744e-40
FGL2	1561.79	2.94112	0.216128	13.6082	3.57712e-42	7.32482e-40
LRRC25	2937.85	2.93977	0.216516	13.5776	5.43885e-42	1.1021e-39
CFD	43622.6	2.32206	0.171079	13.573	5.78744e-42	1.16065e-39
RAB20	1129.17	2.97316	0.219904	13.5203	1.18701e-41	2.35622e-39
SIRPB2	6581.34	2.50119	0.186004	13.447	3.20748e-41	6.30254e-39
SEMA4C	5052.4	2.34845	0.174833	13.4325	3.89926e-41	7.58523e-39
CENPF	3208.66	-2.87604	0.214203	-13.4267	4.21841e-41	8.12482e-39
SIGLEC9	2639.08	2.58884	0.193097	13.4069	5.50723e-41	1.05032e-38
IGFBP7	5768.78	2.40697	0.179738	13.3915	6.77852e-41	1.28022e-38
HOXB2	375.284	-5.94117	0.443871	-13.3849	7.41066e-41	1.38615e-38
UPP1	4060.62	2.36068	0.176602	13.3673	9.39057e-41	1.73976e-38
IGSF6	927.167	3.02115	0.22614	13.3596	1.04053e-40	1.90956e-38
SOD1	16555.4	-2.24645	0.168166	-13.3585	1.05634e-40	1.92047e-38
NFAM1	3762.17	2.39798	0.179726	13.3424	1.31191e-40	2.36302e-38
FCGR2B	2681.92	2.50037	0.187431	13.3402	1.35147e-40	2.41194e-38
HMOX1	1062.16	2.93584	0.220427	13.3189	1.79769e-40	3.17913e-38
CMPK2	2579.4	-2.58756	0.194414	-13.3095	2.03778e-40	3.57125e-38
PILRA	4867.89	2.4766	0.186285	13.2947	2.48368e-40	4.31384e-38
MAPK13	1466.19	2.85313	0.215184	13.259	4.0017e-40	6.88895e-38
GNS	17665.3	2.24678	0.169717	13.2384	5.26382e-40	8.98221e-38
DAB2IP	611.278	-3.64341	0.276502	-13.1768	1.19408e-39	2.01986e-37
GUCY1A1	4116.92	-2.8312	0.21619	-13.0959	3.4759e-39	5.7792e-37
SDC4	4637.18	2.34536	0.179083	13.0965	3.44831e-39	5.7792e-37
ITGAX	4219.34	2.2911	0.175749	13.0362	7.61776e-39	1.25583e-36
LILRA6	852.805	3.39945	0.261213	13.0141	1.01757e-38	1.66344e-36
APLP2	95382.5	2.13978	0.164688	12.9929	1.34238e-38	2.17611e-36
ACTA2	633.641	3.30057	0.254226	12.9828	1.53152e-38	2.4622e-36
KIF15	1794.31	-2.56728	0.197847	-12.9761	1.67168e-38	2.66551e-36
GAA	15021.1	2.17303	0.167506	12.9728	1.74484e-38	2.75955e-36
GCSAML	1185.3	-2.76886	0.214623	-12.9011	4.43874e-38	6.96345e-36
TLR2	7910.38	2.41124	0.187508	12.8594	7.61544e-38	1.18515e-35
CD300C	4919.65	2.23428	0.173781	12.8568	7.87299e-38	1.2155e-35
LDB2	469.206	-4.27221	0.332506	-12.8485	8.76634e-38	1.34277e-35
RAB3D	9147.56	2.15023	0.167516	12.836	1.03063e-37	1.56631e-35
NLRC5	1840.11	2.50205	0.194986	12.832	1.08561e-37	1.63708e-35
QSOX1	97714.8	2.06928	0.161772	12.7913	1.83449e-37	2.74511e-35
PIMREG	1162.52	-2.79479	0.218541	-12.7884	1.9043e-37	2.82782e-35
SORL1	407.575	5.09811	0.398697	12.7869	1.94e-37	2.859e-35
KIF4A	2449.81	-2.48639	0.194796	-12.7641	2.60243e-37	3.80639e-35
MCEMP1	17618.1	2.44226	0.1916	12.7467	3.25385e-37	4.72366e-35
CACNA2D4	6787.68	2.25858	0.177337	12.7361	3.72381e-37	5.36587e-35
STEAP4	41220.6	2.15207	0.169379	12.7056	5.50176e-37	7.86954e-35
MT-RNR1	173554	2.15476	0.169675	12.6993	5.96267e-37	8.46655e-35
KNL1	1230.03	-2.83888	0.224515	-12.6445	1.19958e-36	1.69098e-34
GPT2	1203.8	-2.69292	0.213468	-12.6151	1.74249e-36	2.43861e-34
CCL5	2878.71	2.2981	0.182521	12.5909	2.36948e-36	3.2924e-34
TAL1	5897.83	-2.54155	0.202795	-12.5326	4.95301e-36	6.8334e-34
GFRA2	706.128	3.09114	0.248257	12.4514	1.37438e-35	1.88281e-33
CLEC1A	2087.81	2.53755	0.203931	12.4432	1.52336e-35	2.07231e-33
BRI3	11972.3	2.05809	0.165742	12.4175	2.10123e-35	2.83856e-33
GIMAP4	397.152	3.77751	0.304225	12.4168	2.11768e-35	2.84105e-33
TGFBR2	20461.8	2.04255	0.165213	12.3632	4.13556e-35	5.5102e-33
BIRC7	18876.9	2.02007	0.164014	12.3164	7.38888e-35	9.77795e-33
ARSA	5875.55	2.1931	0.17814	12.3111	7.89588e-35	1.03783e-32
CSGALNACT1	1111.56	2.64156	0.214609	12.3087	8.1334e-35	1.06187e-32
PDGFRB	611.019	-4.20269	0.341744	-12.2978	9.31121e-35	1.20754e-32
CD1C	2009.02	2.59406	0.211021	12.2929	9.88887e-35	1.27396e-32
NOTCH2	4325.04	2.21779	0.180667	12.2756	1.22532e-34	1.56817e-32
C19orf38	15821.2	2.01776	0.16443	12.2713	1.29187e-34	1.64253e-32
B3GNT8	2908.07	2.28979	0.186931	12.2494	1.69241e-34	2.13782e-32
MCM10	2441.61	-2.37057	0.194148	-12.2101	2.74631e-34	3.44671e-32
VSIG4	27495	2.03911	0.167224	12.1939	3.34947e-34	4.17674e-32
AC007342.3	546.326	3.62797	0.298675	12.1469	5.95738e-34	7.38146e-32
CTSD	39093.9	2.14404	0.176581	12.1419	6.33005e-34	7.79358e-32
TRPM2	6994.18	2.05568	0.169676	12.1153	8.76195e-34	1.07199e-31
EPHB4	1404.85	-2.95244	0.244355	-12.0826	1.30553e-33	1.58728e-31
TGFA	632.492	3.48682	0.288873	12.0704	1.51379e-33	1.82906e-31
LTA4H	59877.8	2.22121	0.18406	12.0679	1.56124e-33	1.86324e-31
SMIM24	384.665	-4.26889	0.353738	-12.0679	1.55999e-33	1.86324e-31
SOWAHD	896.589	2.82858	0.235002	12.0364	2.28689e-33	2.71261e-31
RNASET2	8353.87	2.1511	0.178769	12.0328	2.38828e-33	2.81571e-31
TROAP	3002.24	-2.18462	0.182361	-11.9796	4.54411e-33	5.32509e-31
CDC42EP3	9976.33	2.30301	0.192694	11.9516	6.36634e-33	7.41583e-31
KRT17	68747.2	1.93566	0.162022	11.9469	6.73971e-33	7.80402e-31
PTGFRN	2489.8	2.36968	0.198941	11.9114	1.03197e-32	1.18787e-30
IL1B	9894.43	2.36795	0.198838	11.9089	1.06333e-32	1.21677e-30
DERA	2261.33	-2.27697	0.191499	-11.8903	1.32951e-32	1.51245e-30
CENPE	526.375	-3.24571	0.273819	-11.8535	2.06424e-32	2.33464e-30
CD300LG	294.842	5.61289	0.475499	11.8042	3.71281e-32	4.17488e-30
BRCA1	2546.01	-2.19437	0.18594	-11.8015	3.83412e-32	4.28651e-30
TNFRSF8	1430.38	-2.56486	0.217683	-11.7825	4.80334e-32	5.33939e-30
RBM47	2514.71	2.18624	0.185641	11.7767	5.14509e-32	5.68678e-30
ACSL1	6261.41	2.02298	0.17194	11.7656	5.86985e-32	6.45119e-30
MYLK	410.51	-3.84182	0.326828	-11.7549	6.66602e-32	7.28507e-30
ATP6V1B2	70415.8	1.96288	0.167115	11.7457	7.4313e-32	8.07603e-30
S100A8	80591.5	2.05134	0.175274	11.7036	1.222e-31	1.32064e-29
PRKCH	670.759	-3.12335	0.266972	-11.6992	1.28679e-31	1.38298e-29
FCRLB	440.233	3.32509	0.284848	11.6732	1.74705e-31	1.86733e-29
C3AR1	2288.36	2.34318	0.200925	11.6619	1.99451e-31	2.10865e-29
TRPM4	34663.5	1.89577	0.16256	11.662	1.99325e-31	2.10865e-29
RTN1	2314	2.20258	0.188922	11.6586	2.07305e-31	2.17984e-29
C12orf75	473.458	-3.60455	0.30969	-11.6392	2.60381e-31	2.72323e-29
AADAT	379.076	-4.61873	0.397631	-11.6156	3.43294e-31	3.57118e-29
CSF3R	20002.1	1.99068	0.171391	11.6148	3.46523e-31	3.58559e-29
OR52K3P	1215.19	2.46406	0.212985	11.5692	5.90624e-31	6.07905e-29
SRGN	123202	2.29127	0.198231	11.5586	6.6819e-31	6.84121e-29
TPP1	32302.1	1.88124	0.163119	11.533	8.99816e-31	9.16446e-29
PLCXD1	5622.26	-2.46591	0.213914	-11.5276	9.57746e-31	9.70366e-29
GPR35	4240.71	2.33144	0.202362	11.5211	1.03266e-30	1.04084e-28
SMOX	3074.56	2.0817	0.181085	11.4957	1.38678e-30	1.39057e-28
RNF149	8507.2	2.14893	0.186956	11.4943	1.40888e-30	1.39839e-28
KRT81	513.276	-3.50902	0.305283	-11.4943	1.40896e-30	1.39839e-28
WDHD1	2161.09	-2.3126	0.201861	-11.4564	2.18378e-30	2.1564e-28
METTL9	68684.7	1.9679	0.171872	11.4498	2.35675e-30	2.31545e-28
ITGB7	1369.49	2.42192	0.211793	11.4353	2.78641e-30	2.72382e-28
COX18	1250.77	-2.60854	0.229305	-11.3759	5.5149e-30	5.36407e-28
LRG1	13600.5	1.87962	0.165299	11.371	5.82939e-30	5.64175e-28
ARRDC4	9770.97	1.98105	0.174374	11.3609	6.54695e-30	6.30485e-28
PCDHGC3	605.615	3.16376	0.279264	11.3289	9.43749e-30	9.04372e-28
ASPM	1193.78	-2.4088	0.212726	-11.3235	1.00417e-29	9.57551e-28
PRKCA	1343.32	2.38155	0.210646	11.3059	1.22649e-29	1.16385e-27
KRT15	215.617	4.76427	0.422064	11.288	1.50389e-29	1.42015e-27
PSAP	149302	1.82142	0.161385	11.2862	1.53572e-29	1.4432e-27
F2RL1	2074.4	-2.23823	0.198725	-11.263	1.99935e-29	1.86987e-27
NPL	733.886	2.82142	0.250598	11.2588	2.09701e-29	1.95183e-27
CHPF	1751.76	2.21807	0.197121	11.2523	2.2553e-29	2.08916e-27
TXNIP	106321	2.08825	0.185632	11.2494	2.33141e-29	2.14943e-27
TOP2A	17665.2	-1.85018	0.16483	-11.2248	3.08202e-29	2.82805e-27
STMN1	51660.2	-1.81366	0.16187	-11.2044	3.87953e-29	3.54312e-27
SGK1	1586.63	2.34554	0.209922	11.1734	5.50347e-29	5.00276e-27
MCM3	16913.9	-1.87928	0.168425	-11.158	6.54528e-29	5.92211e-27
KCNH2	654.421	-2.8294	0.253646	-11.1549	6.77497e-29	6.10155e-27
RSAD2	4322.54	-2.10339	0.18888	-11.1361	8.368e-29	7.433e-27
KATNB1	7142.41	-1.93834	0.174053	-11.1365	8.33628e-29	7.433e-27
SMIM25	386.537	3.3186	0.297987	11.1367	8.31316e-29	7.433e-27
IL17RE	637.873	-2.87114	0.258036	-11.1269	9.27926e-29	8.20497e-27
DLGAP5	2956.95	-2.07452	0.18699	-11.0943	1.33762e-28	1.17741e-26
EFNA1	424.596	-4.67109	0.421872	-11.0723	1.70971e-28	1.49816e-26
TGM5	503.312	3.00817	0.272052	11.0573	2.02005e-28	1.76215e-26
CXCR2	5763.23	2.05921	0.186453	11.0442	2.33912e-28	2.03138e-26
TRDC	830.375	-2.94952	0.267097	-11.0429	2.37272e-28	2.0514e-26
BTG2	10868.5	2.02305	0.183457	11.0274	2.82051e-28	2.42776e-26
TLR8	234.647	4.86552	0.441398	11.023	2.96146e-28	2.53785e-26
HJURP	2736.37	-2.04376	0.185525	-11.0161	3.19478e-28	2.72579e-26
HK3	4583.01	1.91868	0.174512	10.9945	4.061e-28	3.44972e-26
HOPX	1857.6	-2.30204	0.209726	-10.9764	4.96119e-28	4.19609e-26
CKAP2L	1867.34	-2.12774	0.194207	-10.9561	6.21406e-28	5.23299e-26
ITGB1BP2	591.116	2.90125	0.264857	10.954	6.35614e-28	5.32957e-26
COL23A1	3404.4	1.95781	0.178957	10.9401	7.41013e-28	6.18666e-26
TMEM71	832.669	2.66896	0.244008	10.938	7.58383e-28	6.30463e-26
PRAM1	9747.53	2.05636	0.18814	10.9299	8.29149e-28	6.86359e-26
TPSAB1	1893.1	2.1085	0.193011	10.9243	8.82531e-28	7.27452e-26
HIST1H2BK	3291.47	1.97215	0.180894	10.9023	1.124e-27	9.22582e-26
BUB1	6154.52	-1.87563	0.172082	-10.8996	1.1572e-27	9.45839e-26
DSCC1	1356.99	-2.34429	0.215151	-10.896	1.2045e-27	9.80381e-26
PCK2	10157.1	-1.86682	0.17161	-10.8783	1.46254e-27	1.18545e-25
LILRB2	1329.31	2.74933	0.252886	10.8718	1.57066e-27	1.2678e-25
FTLP3	2697.5	2.09531	0.193308	10.8393	2.24294e-27	1.80297e-25
ATP6AP2	36875.5	1.85879	0.17252	10.7744	4.54931e-27	3.64188e-25
SLC7A7	1280.55	2.31097	0.214528	10.7723	4.65112e-27	3.70813e-25
KIF11	4563.52	-1.93776	0.180111	-10.7587	5.39289e-27	4.28195e-25
PTPRJ	14375.1	2.11172	0.196495	10.7469	6.12682e-27	4.84492e-25
ABCA6	711.186	-2.86376	0.266606	-10.7415	6.49495e-27	5.11523e-25
ITPRIPL1	1892.3	-2.17306	0.202655	-10.7229	7.94456e-27	6.23167e-25
LRPAP1	67102.9	1.7555	0.163854	10.7138	8.76754e-27	6.8496e-25
KIF14	808.103	-2.59179	0.241973	-10.7111	9.03125e-27	7.02739e-25
AC004921.1	201.133	4.56921	0.427528	10.6875	1.16441e-26	9.02439e-25
FTL	617120	1.73222	0.162115	10.6852	1.19445e-26	9.2205e-25
CXCL16	1005.35	2.3979	0.224424	10.6847	1.20052e-26	9.23073e-25
NCEH1	2177.38	2.22861	0.208603	10.6835	1.21582e-26	9.31159e-25
GPR160	4081.28	2.15846	0.202059	10.6823	1.2317e-26	9.39619e-25
PLIN2	3772.95	1.92401	0.180247	10.6743	1.34274e-26	1.02033e-24
LILRA2	8988.93	1.92505	0.180642	10.6567	1.62309e-26	1.22856e-24
HPD	2356.58	2.15086	0.202147	10.6401	1.93943e-26	1.46232e-24
CPQ	959.893	2.40915	0.226465	10.6381	1.98185e-26	1.48853e-24
NLRC4	1710.12	2.10202	0.197606	10.6375	1.99487e-26	1.49255e-24
SIGLEC5	624.494	2.75063	0.258735	10.6311	2.13592e-26	1.59196e-24
LAPTM5	103080	1.70877	0.161399	10.5872	3.4162e-26	2.52682e-24
MFGE8	6683.3	1.91014	0.180414	10.5876	3.40362e-26	2.52682e-24
TFPI	1566.74	-2.45616	0.232032	-10.5854	3.4816e-26	2.55575e-24
CST3	58408.7	1.74148	0.164513	10.5856	3.47386e-26	2.55575e-24
TTK	1860.2	-2.12889	0.201155	-10.5833	3.56121e-26	2.60437e-24
SPINK2	2508.52	-2.7098	0.256422	-10.5678	4.20451e-26	3.06331e-24
SHANK3	1446.72	-3.0167	0.285942	-10.55	5.07778e-26	3.68575e-24
TMBIM6	76851.2	1.69995	0.161142	10.5494	5.11452e-26	3.69861e-24
CPD	39472.4	2.0441	0.193871	10.5436	5.43846e-26	3.91831e-24
KRT23	242.407	4.02473	0.382032	10.5351	5.95471e-26	4.27443e-24
EPX	3905.8	-1.88658	0.179194	-10.5282	6.40596e-26	4.58144e-24
NWD1	352.06	4.22131	0.401063	10.5253	6.60504e-26	4.70652e-24
ZNF608	379.006	-3.35318	0.319187	-10.5054	8.15936e-26	5.79285e-24
AURKB	5595.3	-1.81411	0.172839	-10.4959	9.01689e-26	6.37839e-24
SNHG1	6495.81	-2.176	0.207476	-10.488	9.81125e-26	6.91515e-24
ITPR3	405.82	-3.1236	0.298164	-10.4761	1.11222e-25	7.81081e-24
KIF18A	1161.34	-2.5266	0.241365	-10.4679	1.21264e-25	8.48542e-24
IL1RN	15144.5	1.8725	0.178992	10.4614	1.29955e-25	9.061e-24
LINC00974	690.854	2.909	0.278314	10.4522	1.43103e-25	9.94211e-24
PDE10A	409.859	-3.86905	0.370382	-10.4461	1.52636e-25	1.05667e-23
MAN2B1	44172.9	1.71587	0.164344	10.4408	1.61522e-25	1.11421e-23
SUSD1	6222.59	1.78322	0.170885	10.4352	1.71215e-25	1.17691e-23
VAV3	3423.1	-1.86856	0.179546	-10.4071	2.3002e-25	1.57556e-23
CD36	15568.9	1.78047	0.171527	10.3801	3.05391e-25	2.08448e-23
PPA1	17118.3	-2.22151	0.214371	-10.3629	3.65658e-25	2.48711e-23
PPARD	1539.15	2.23851	0.216228	10.3526	4.07389e-25	2.7613e-23
NUF2	1615.33	-2.19485	0.212598	-10.3239	5.4919e-25	3.70951e-23
BUB1B	4700.79	-1.79915	0.174505	-10.31	6.34862e-25	4.27334e-23
CDC45	3064.3	-1.87617	0.182193	-10.2977	7.21845e-25	4.84209e-23
SPAG5	3121.69	-1.9765	0.192147	-10.2864	8.11523e-25	5.42494e-23
CASP1	4095.58	1.80749	0.175726	10.2858	8.16494e-25	5.43947e-23
CLEC11A	49830.3	1.80231	0.175275	10.2827	8.43123e-25	5.59771e-23
LPIN1	4646.78	-1.83598	0.178562	-10.2821	8.48984e-25	5.61744e-23
LGALS12	4506.68	1.7924	0.174512	10.2709	9.52683e-25	6.28222e-23
TLR1	3435.99	2.01081	0.196016	10.2584	1.08516e-24	7.13164e-23
KIF23	2618.55	-1.95612	0.190757	-10.2545	1.12908e-24	7.39527e-23
SERPINF1	1103.03	-2.48423	0.242537	-10.2427	1.27675e-24	8.33446e-23
CCNB1	12947.7	-1.79241	0.17503	-10.2406	1.30408e-24	8.4844e-23
PGK1	69647.9	-1.81187	0.17737	-10.2152	1.69511e-24	1.09917e-22
STEAP3	1362.32	2.084	0.204022	10.2146	1.70594e-24	1.10252e-22
SLC43A2	10376.5	1.81166	0.177686	10.1959	2.06871e-24	1.33253e-22
ICAM3	19631.2	1.66687	0.163775	10.1778	2.49113e-24	1.59934e-22
TRANK1	4667.96	-1.8493	0.18187	-10.1682	2.74842e-24	1.75872e-22
COL5A1	1954.91	2.59143	0.25488	10.1673	2.77605e-24	1.76479e-22
FANCI	5153.7	-1.85887	0.182825	-10.1675	2.76982e-24	1.76479e-22
CYSTM1	2210.29	1.91293	0.188573	10.1442	3.51635e-24	2.22128e-22
SLC44A1	24063.5	2.02621	0.199741	10.1442	3.51696e-24	2.22128e-22
CEBPD	7977.25	1.71866	0.169435	10.1435	3.54349e-24	2.23079e-22
PRR11	2600.88	-1.87743	0.18512	-10.1417	3.60744e-24	2.26373e-22
PBXIP1	7358.1	1.79014	0.176932	10.1177	4.61227e-24	2.88497e-22
KIF20B	1138.24	-2.19923	0.217376	-10.1172	4.63641e-24	2.89077e-22
AGO1	5437.38	1.73885	0.172043	10.1071	5.13773e-24	3.19311e-22
KLHL2	4504.03	1.78826	0.177094	10.0978	5.64791e-24	3.499e-22
CENPA	1838.07	-1.97469	0.195614	-10.0948	5.82295e-24	3.596e-22
KIF20A	3794.78	-1.79611	0.177944	-10.0937	5.89245e-24	3.6274e-22
SYTL4	1557.09	-2.59458	0.257177	-10.0887	6.19981e-24	3.80457e-22
C3orf80	1374.9	-2.76422	0.274357	-10.0753	7.10759e-24	4.34793e-22
QPCT	376.375	3.53709	0.351199	10.0715	7.38804e-24	4.50531e-22
TREM1	426.135	2.98396	0.296438	10.0661	7.80287e-24	4.74342e-22
PEAK3	1389.99	2.18064	0.216642	10.0656	7.8377e-24	4.74974e-22
SCPEP1	11254.7	1.71923	0.170945	10.0572	8.5409e-24	5.15982e-22
CCNA1	1432.3	2.30505	0.229258	10.0544	8.78472e-24	5.29068e-22
GPR137B	1168.38	2.11378	0.210693	10.0325	1.09727e-23	6.58805e-22
NDC80	2136.67	-1.90316	0.189858	-10.0241	1.19406e-23	7.14711e-22
BCL2A1	4838.09	1.89435	0.188987	10.0237	1.19932e-23	7.15657e-22
TMEM121B	1342.65	2.11853	0.211413	10.0208	1.23448e-23	7.34384e-22
TICRR	1953.05	-1.98482	0.198399	-10.0042	1.4607e-23	8.66314e-22
NOTCH1	23402.1	1.69383	0.169722	9.98006	1.86358e-23	1.09523e-21
CD300LF	4389.39	2.13387	0.213809	9.98024	1.86013e-23	1.09523e-21
ITGB2-AS1	2479.23	1.87913	0.188279	9.98053	1.85467e-23	1.09523e-21
FCER1G	19097.6	1.69399	0.169953	9.96743	2.11642e-23	1.24008e-21
KRT86	306.589	-4.04409	0.406322	-9.95294	2.44846e-23	1.43033e-21
CDCA7	5128.78	-1.73177	0.174276	-9.93694	2.87537e-23	1.67469e-21
DPEP1	19216	1.83108	0.184357	9.93222	3.01474e-23	1.75062e-21
YIF1B	4295.38	-1.75349	0.176949	-9.90959	3.7819e-23	2.18956e-21
ATF4	43943.7	-1.60978	0.162583	-9.90129	4.10937e-23	2.37209e-21
PIF1	462.95	-2.86261	0.289143	-9.90033	4.14902e-23	2.38789e-21
MEX3B	5468.45	-2.23721	0.226027	-9.89798	4.24761e-23	2.43743e-21
MTHFD1	11427.2	-1.65853	0.167635	-9.89368	4.43401e-23	2.5369e-21
PHLDA3	2919.93	1.798	0.181834	9.88814	4.6865e-23	2.6735e-21
ABTB1	8367.32	1.66203	0.168253	9.87817	5.17711e-23	2.94474e-21
CDK1	7634.9	-1.93135	0.195618	-9.87306	5.44752e-23	3.08952e-21
MAP3K7	10095.5	-1.65739	0.167902	-9.87121	5.54918e-23	3.13803e-21
SLC15A3	582.337	3.15841	0.319984	9.87051	5.5878e-23	3.15071e-21
ACOT7	5563.59	-1.69618	0.172051	-9.85856	6.29456e-23	3.53896e-21
CTNNA2	266.665	-5.15027	0.522464	-9.85766	6.35152e-23	3.56069e-21
AGBL5	2020.95	-1.90545	0.193325	-9.85621	6.4436e-23	3.60194e-21
PPT1	58358.3	1.7609	0.178731	9.85223	6.70386e-23	3.73668e-21
OSTM1	2615.86	1.84034	0.186856	9.84898	6.92434e-23	3.84855e-21
PARM1	1499.48	1.98188	0.201463	9.83743	7.76663e-23	4.30439e-21
SLC17A9	2999.24	-1.81307	0.184481	-9.82796	8.53295e-23	4.71567e-21
CASQ2	220.175	4.36741	0.444425	9.8271	8.60594e-23	4.74253e-21
WDR62	1596.09	-1.97616	0.201295	-9.81723	9.49111e-23	5.21555e-21
TGFBR3	143.755	5.35527	0.54695	9.79114	1.22898e-22	6.73446e-21
PADI4	22098.8	1.6164	0.16515	9.78747	1.27449e-22	6.96423e-21
AC140134.1	594.419	3.5971	0.367952	9.77599	1.42752e-22	7.77857e-21
IFI27L2	4249.29	1.71142	0.175123	9.77268	1.47496e-22	8.01461e-21
CARMIL2	2709.51	-1.88494	0.192938	-9.76969	1.51913e-22	8.23166e-21
NLRP3	1667.72	1.96957	0.201667	9.76644	1.56869e-22	8.47662e-21
RN7SL1	2555.66	1.80839	0.185243	9.76227	1.63462e-22	8.80836e-21
DEPDC1	1081.96	-2.44485	0.250454	-9.76167	1.64433e-22	8.8362e-21
KCNK17	510.031	-2.65754	0.272333	-9.75842	1.6978e-22	9.09843e-21
ADGRE3	4051.16	1.75412	0.179791	9.7564	1.7319e-22	9.25567e-21
DOK4	961.105	-2.74047	0.281132	-9.74796	1.88206e-22	1.00306e-20
HBEGF	1937.91	1.92099	0.197098	9.74639	1.91148e-22	1.01595e-20
CCL22	770.451	2.43277	0.249709	9.74244	1.98732e-22	1.05293e-20
APOBEC3H	1034.98	2.1098	0.216563	9.7422	1.99186e-22	1.05293e-20
GMPR	293.012	-3.57021	0.366716	-9.73564	2.12477e-22	1.11711e-20
MCM4	16540.4	-1.60261	0.16461	-9.73577	2.122e-22	1.11711e-20
DPYD	5158.18	2.00371	0.205891	9.73189	2.20456e-22	1.15594e-20
TBC1D8	4058.56	1.72109	0.17686	9.73134	2.21643e-22	1.15904e-20
KIAA0513	758.854	2.34166	0.240702	9.72848	2.27975e-22	1.18895e-20
UBE2T	2440.44	-1.92114	0.197603	-9.72224	2.42388e-22	1.26074e-20
CXCL8	9755.13	1.92327	0.19798	9.71446	2.6163e-22	1.3572e-20
CAPG	21878.6	1.59235	0.163951	9.71235	2.67094e-22	1.38185e-20
ALDH3B1	4922.26	1.83551	0.189013	9.71101	2.7064e-22	1.39649e-20
HPSE	2112.13	2.04821	0.211046	9.70507	2.86887e-22	1.47641e-20
BX571818.1	362.385	-3.52309	0.363281	-9.69799	3.07508e-22	1.57835e-20
ARHGAP21	1236.1	-2.0295	0.209479	-9.68833	3.38004e-22	1.73031e-20
CD40	3152.48	1.75202	0.18091	9.6845	3.50928e-22	1.79176e-20
GNPTG	7060.07	1.65836	0.171468	9.67155	3.98309e-22	2.02835e-20
NTNG2	2576.4	1.85414	0.192051	9.65445	4.70662e-22	2.39054e-20
IGF2R	18797.8	1.5877	0.164504	9.65141	4.84823e-22	2.45606e-20
UFC1	10124.2	-1.84158	0.190844	-9.64963	4.93315e-22	2.48613e-20
SLC22A4	946.152	2.23604	0.231719	9.64977	4.92667e-22	2.48613e-20
CDCA2	2201.92	-1.82159	0.188787	-9.64893	4.96714e-22	2.49679e-20
ATP8B2	1862.78	-2.3065	0.239166	-9.64395	5.21421e-22	2.61423e-20
ANTXR2	10458	1.63903	0.170039	9.63912	5.46547e-22	2.72615e-20
PDE7A	2905.35	-1.75617	0.18219	-9.63921	5.46051e-22	2.72615e-20
INSIG1	36570.2	2.12884	0.221003	9.63264	5.82171e-22	2.89641e-20
UBE2D1	2067.35	2.09556	0.217946	9.61502	6.90961e-22	3.4289e-20
PLIN5	239.338	3.62551	0.377998	9.59134	8.69504e-22	4.30393e-20
MYBL2	11515.2	-1.59919	0.166862	-9.58391	9.34346e-22	4.61316e-20
CDKN1A	39130.6	1.55064	0.161907	9.57735	9.9566e-22	4.90344e-20
ABLIM1	540.92	2.77844	0.290279	9.57163	1.05233e-21	5.16943e-20
ORM2	285.859	3.1592	0.331362	9.53399	1.51346e-21	7.41597e-20
ADM2	618.253	-2.84323	0.298439	-9.52699	1.61909e-21	7.91359e-20
AL121933.2	1883.71	1.83304	0.192634	9.51566	1.80557e-21	8.80297e-20
PLK4	1932.43	-1.83675	0.193237	-9.50513	1.99791e-21	9.71634e-20
TMPO	11508.6	-1.63674	0.172289	-9.49999	2.09909e-21	1.0183e-19
NAIP	2621.2	2.13644	0.224934	9.49803	2.13889e-21	1.03502e-19
EPAS1	1340.99	2.10371	0.221677	9.48995	2.31146e-21	1.11561e-19
AL590226.2	1086.91	2.25844	0.237988	9.4897	2.31689e-21	1.11561e-19
S100A12	1969.17	2.07483	0.218679	9.48801	2.35486e-21	1.13109e-19
OLAH	310.569	3.01161	0.317562	9.48355	2.45786e-21	1.17765e-19
CD34	25639.6	-6.75604	0.71254	-9.48164	2.50324e-21	1.19645e-19
TGFBR1	9376.63	1.60676	0.169545	9.47687	2.62013e-21	1.24925e-19
AGTRAP	11220.8	1.58583	0.167358	9.47565	2.65098e-21	1.26087e-19
CDC6	4558.73	-1.70906	0.180472	-9.46995	2.79967e-21	1.32834e-19
C21orf58	816.941	-2.22	0.234436	-9.46951	2.81156e-21	1.33074e-19
COX7C	30865.4	1.59611	0.168739	9.45907	3.10709e-21	1.46704e-19
ADGRL1	5459.43	-1.77262	0.187617	-9.44809	3.45063e-21	1.62531e-19
OLMALINC	211.078	-3.9035	0.413399	-9.44246	3.64133e-21	1.71099e-19
VDR	4283.91	1.66213	0.176109	9.43805	3.7977e-21	1.78016e-19
EIF4E2	27766.9	1.53485	0.162712	9.43287	3.99014e-21	1.86587e-19
SNHG4	1777.88	-1.90552	0.202156	-9.42602	4.25947e-21	1.98704e-19
CLSPN	1374.82	-1.94181	0.206215	-9.41645	4.66597e-21	2.17146e-19
CCNB2	8871.47	-1.60877	0.170892	-9.41398	4.77711e-21	2.21788e-19
F11R	9789.86	1.58617	0.16854	9.41124	4.90298e-21	2.2709e-19
AFF3	1426.29	-2.48484	0.264082	-9.40937	4.99106e-21	2.30603e-19
PRKCQ-AS1	2028.54	-1.81006	0.192373	-9.40913	5.00254e-21	2.30603e-19
ATAD5	541.026	-2.52707	0.268668	-9.40592	5.15788e-21	2.37201e-19
MVP	7787.33	1.72227	0.183121	9.40509	5.19838e-21	2.38448e-19
TPX2	11174.9	-1.58359	0.16838	-9.40487	5.20949e-21	2.38448e-19
NUDT14	1889.01	1.80857	0.192356	9.4022	5.34349e-21	2.44007e-19
HEXB	11126.4	1.5665	0.166664	9.39918	5.49885e-21	2.50513e-19
FRAT2	12258.7	1.55703	0.16584	9.38874	6.07239e-21	2.75996e-19
SLAMF7	600.174	2.57504	0.27469	9.37434	6.96089e-21	3.15641e-19
RAC2	72004.3	1.53268	0.163521	9.37296	7.05264e-21	3.19058e-19
FBXO32	490.944	2.49886	0.266662	9.37091	7.19066e-21	3.24547e-19
HOXA5	166.201	-4.63597	0.495084	-9.36401	7.67697e-21	3.45695e-19
DEGS2	635.308	-3.0206	0.322809	-9.35724	8.1843e-21	3.67689e-19
TBC1D2	709.182	2.23019	0.238357	9.3565	8.24217e-21	3.69435e-19
AC018755.2	299.44	3.16424	0.338263	9.35438	8.40894e-21	3.76044e-19
SPDL1	1861.88	-1.82442	0.195147	-9.34894	8.85278e-21	3.94984e-19
RAI14	476.074	-3.06768	0.32845	-9.33986	9.64638e-21	4.29408e-19
GTSE1	2993.27	-1.72739	0.185082	-9.33312	1.028e-20	4.5657e-19
MELK	2290.4	-1.75589	0.18835	-9.32248	1.13654e-20	5.03624e-19
ACVR1	970.899	2.10647	0.226198	9.31249	1.24873e-20	5.50828e-19
SGO2	997.38	-2.12177	0.227838	-9.31265	1.24677e-20	5.50828e-19
CA2	681.701	2.6438	0.284198	9.30265	1.36987e-20	6.02899e-19
GINS2	6755.54	-1.60109	0.172157	-9.30016	1.40241e-20	6.15825e-19
NRIP1	6131.17	-1.59129	0.171296	-9.2897	1.54731e-20	6.77922e-19
DCK	3453.04	-1.78635	0.192492	-9.28012	1.6929e-20	7.40046e-19
LRP8	2047.06	-1.82168	0.196315	-9.27938	1.7046e-20	7.43488e-19
JCHAIN	203.507	-3.98668	0.429813	-9.27537	1.76997e-20	7.70273e-19
MARS	12944.8	-1.53289	0.165734	-9.24914	2.26298e-20	9.82628e-19
HLA-DPB2	367.406	2.7896	0.301964	9.23818	2.5072e-20	1.08625e-18
MTOR	3643.92	-1.65269	0.178918	-9.23715	2.53155e-20	1.09436e-18
ID2	4706.75	2.33471	0.252797	9.23554	2.56985e-20	1.10845e-18
BPI	17262.4	1.93872	0.209981	9.23282	2.636e-20	1.13447e-18
MILR1	1393.62	1.87407	0.203011	9.23135	2.67235e-20	1.14758e-18
OTULINL	1410.56	1.89331	0.205205	9.22641	2.79866e-20	1.19917e-18
MIR3142HG	203.571	-3.89282	0.422713	-9.20913	3.28774e-20	1.40563e-18
RASAL1	7182.22	1.66444	0.18079	9.20647	3.37021e-20	1.43773e-18
KLHL23	1766.15	-1.79679	0.195238	-9.20307	3.47859e-20	1.48072e-18
CERCAM	832.956	-2.14062	0.232696	-9.19921	3.60584e-20	1.53154e-18
PLK1	11593.4	-1.52735	0.166125	-9.19396	3.78639e-20	1.60472e-18
CASP8AP2	1234.99	-1.98234	0.215997	-9.17764	4.40639e-20	1.86342e-18
ATP2A2	15520.9	-1.51477	0.165099	-9.17488	4.52087e-20	1.90769e-18
MMP9	26869	5.89086	0.642241	9.17234	4.62851e-20	1.94888e-18
ADRB2	1249.09	2.02746	0.221126	9.16878	4.78383e-20	2.00993e-18
RAD54L	1345.16	-1.87962	0.205047	-9.16675	4.87481e-20	2.04374e-18
E2F8	959.174	-2.03559	0.222245	-9.15923	5.22699e-20	2.18668e-18
ITM2A	10154.6	-1.71911	0.187835	-9.15221	5.57806e-20	2.32854e-18
TNPO2	5581.81	-1.57227	0.171906	-9.14609	5.90341e-20	2.45908e-18
ADAM28	3217.38	1.65962	0.181501	9.14384	6.02712e-20	2.50525e-18
GALNT3	1065.82	2.07182	0.226729	9.13787	6.36958e-20	2.64195e-18
SLC38A5	3903.89	-1.62369	0.17798	-9.12287	7.31575e-20	3.02794e-18
CASP3	13402.8	1.50705	0.165276	9.1184	7.6239e-20	3.14211e-18
SLC36A1	7610.07	1.96399	0.215387	9.11843	7.62214e-20	3.14211e-18
SDCBP	25485.7	1.49096	0.163539	9.11683	7.73566e-20	3.18143e-18
DPEP2	1774.89	1.84455	0.202405	9.11317	8.0006e-20	3.28345e-18
SAMD14	1385.84	-2.29925	0.252519	-9.10526	8.60616e-20	3.52454e-18
KIFC1	6154.14	-1.55486	0.170888	-9.0987	9.14158e-20	3.73595e-18
CEP55	1788.72	-1.77211	0.19481	-9.09662	9.31884e-20	3.80041e-18
ARMCX1	472.452	-3.15926	0.347317	-9.09618	9.35608e-20	3.80761e-18
MT-TY	2154.26	1.7382	0.191134	9.09412	9.53548e-20	3.87252e-18
CTSZ	20762	1.67672	0.184425	9.09161	9.75829e-20	3.95475e-18
MEIS1	709.44	-2.66679	0.29345	-9.08772	1.01142e-19	4.08198e-18
MZB1	176.077	-4.45936	0.490698	-9.08778	1.01078e-19	4.08198e-18
CYP26A1	158.735	-6.22614	0.685791	-9.07877	1.09806e-19	4.42249e-18
TENT5A	9159.22	1.81585	0.200084	9.07543	1.13232e-19	4.55103e-18
CCR2	4264.42	1.58977	0.175253	9.07128	1.1763e-19	4.71806e-18
PTK7	4324.27	-1.78275	0.196645	-9.06581	1.23682e-19	4.94043e-18
MKI67	8711.91	-1.61542	0.178185	-9.06597	1.23499e-19	4.94043e-18
LITAF	29611.8	1.4739	0.162765	9.05534	1.36148e-19	5.42722e-18
PLEKHO2	11958	1.60933	0.177753	9.05375	1.38137e-19	5.49525e-18
UBE2J1	8556.1	1.65832	0.183253	9.04934	1.43834e-19	5.71019e-18
ATP10D	1153.47	1.93151	0.21345	9.04898	1.44304e-19	5.71721e-18
CHEK1	3257.33	-1.69605	0.187525	-9.04436	1.5055e-19	5.95255e-18
THEMIS2	20993.7	1.5014	0.166143	9.03679	1.61336e-19	6.36607e-18
FOXM1	4685.02	-1.69937	0.188114	-9.03372	1.65935e-19	6.53429e-18
PLD3	11327.7	1.71128	0.189464	9.03222	1.68226e-19	6.6111e-18
SMC2	3593.29	-1.67777	0.186257	-9.00784	2.10159e-19	8.24237e-18
LUC7L	1452.97	-1.8246	0.202608	-9.0056	2.14497e-19	8.39559e-18
TOLLIP	12435.5	1.52847	0.169794	9.00194	2.21772e-19	8.66292e-18
MND1	1210.77	-1.96197	0.218338	-8.98594	2.56539e-19	1.00009e-17
CEBPB	3814.45	1.5898	0.177009	8.98146	2.672e-19	1.03957e-17
CCR5	291.601	2.91812	0.325042	8.97769	2.76506e-19	1.07363e-17
TADA2A	1749.24	-1.88913	0.210443	-8.97689	2.78523e-19	1.07931e-17
UBE2C	3151.93	-1.66915	0.186019	-8.97296	2.88647e-19	1.11631e-17
CD44	81480.3	1.44528	0.1611	8.97129	2.93073e-19	1.13118e-17
FMNL3	3390.49	1.60227	0.178867	8.95787	3.30997e-19	1.27503e-17
MEFV	977.56	1.99535	0.222806	8.95557	3.37974e-19	1.29677e-17
FOXRED2	2495.43	-1.74545	0.194899	-8.95564	3.37759e-19	1.29677e-17
ARHGAP11A	2903.37	-1.66206	0.185625	-8.95387	3.43244e-19	1.3144e-17
AUNIP	1861.33	-1.74059	0.194411	-8.95317	3.45408e-19	1.32008e-17
EFCC1	200.984	-7.42503	0.829643	-8.94967	3.56543e-19	1.35997e-17
DUSP22	4208.14	1.63875	0.183176	8.94632	3.67522e-19	1.3991e-17
ESPL1	3016.87	-1.62997	0.182612	-8.92585	4.42281e-19	1.68041e-17
TONSL	2485.2	-1.69573	0.190115	-8.91953	4.68254e-19	1.77562e-17
OSCAR	6902.08	1.51992	0.170492	8.91489	4.88319e-19	1.84811e-17
ORC6	2003.43	-1.88665	0.211681	-8.91268	4.98122e-19	1.88155e-17
PCTP	4962.24	1.55557	0.174569	8.91093	5.06047e-19	1.90778e-17
DSC2	7207.86	1.60447	0.180249	8.90137	5.51607e-19	2.07552e-17
FCGR1CP	560.652	2.27957	0.256331	8.89305	5.94529e-19	2.2327e-17
SLCO4C1	6106.65	1.88396	0.212166	8.87964	6.70756e-19	2.51411e-17
QPRT	1986.29	-1.87419	0.211311	-8.86935	7.35735e-19	2.75236e-17
NRARP	1411.64	-1.95743	0.220902	-8.86107	7.92475e-19	2.95893e-17
SKI	13452.6	1.49167	0.168465	8.85444	8.41065e-19	3.13434e-17
NEMP1	2952.98	-1.71001	0.193613	-8.83208	1.02746e-18	3.82164e-17
ZFP36	5603.65	1.55007	0.175631	8.82574	1.08735e-18	4.03667e-17
GUCY1B1	2273.68	-1.78688	0.20248	-8.825	1.09463e-18	4.05596e-17
MEGF9	7532.84	1.99732	0.226341	8.82439	1.10054e-18	4.0701e-17
RRAGD	349.361	2.7187	0.308265	8.81936	1.15115e-18	4.2492e-17
PNPLA6	8864.4	1.49645	0.169696	8.81845	1.16059e-18	4.27594e-17
MTCH1	7368.04	-1.59168	0.180509	-8.81776	1.16767e-18	4.29391e-17
MSRA	4560.03	1.6519	0.187375	8.81602	1.18596e-18	4.35291e-17
FCRLA	125.55	5.96328	0.676434	8.81576	1.18873e-18	4.35489e-17
CKB	606.601	-2.48878	0.282514	-8.80938	1.25839e-18	4.6014e-17
CPT1A	6869.8	-1.55155	0.176167	-8.80727	1.28227e-18	4.67992e-17
INKA2	3319.48	1.59709	0.181402	8.80412	1.31885e-18	4.80442e-17
HLA-A	19639.9	1.45046	0.164936	8.7941	1.44205e-18	5.2434e-17
IL17RA	33299.1	1.43427	0.163357	8.78	1.63476e-18	5.93301e-17
BATF2	664.89	2.20508	0.251216	8.77761	1.66981e-18	6.04895e-17
NEK2	2097.59	-1.67628	0.19111	-8.77126	1.7668e-18	6.38838e-17
CPXM1	3477.46	-1.93621	0.220877	-8.76598	1.85158e-18	6.68251e-17
COA1	5295.55	-1.77959	0.203069	-8.76348	1.89307e-18	6.8196e-17
MAD2L1	5449.31	-1.68879	0.192742	-8.76193	1.91939e-18	6.90165e-17
BIRC5	10447.9	-1.46744	0.167589	-8.75622	2.01907e-18	7.24668e-17
FPR1	440.917	2.45864	0.281048	8.7481	2.16984e-18	7.77346e-17
PIK3C2B	4715.33	-2.04962	0.234372	-8.74515	2.2272e-18	7.9643e-17
TKT	158468	1.40658	0.160862	8.74398	2.25041e-18	8.03252e-17
FAM174B	1099.49	2.01035	0.229921	8.74368	2.25638e-18	8.03907e-17
ADRB1	393.441	2.60721	0.298222	8.7425	2.28003e-18	8.1085e-17
FGD4	1704.64	1.93565	0.221559	8.73649	2.40455e-18	8.53573e-17
DLGAP1-AS3	321.388	2.84618	0.325809	8.73573	2.42096e-18	8.5783e-17
MSRB1	28976.1	1.52393	0.174643	8.726	2.63828e-18	9.33135e-17
MANSC1	298.776	2.79056	0.319995	8.72064	2.76641e-18	9.76677e-17
PRKCQ	1902.15	-2.04174	0.234607	-8.70282	3.23747e-18	1.14092e-16
TLX1	1682.93	-1.75322	0.201477	-8.70185	3.26529e-18	1.14864e-16
DCUN1D3	3208.43	1.60868	0.184947	8.69803	3.37686e-18	1.18574e-16
PLVAP	241.489	-4.39831	0.505776	-8.69617	3.43283e-18	1.20322e-16
NCAPH	4254.32	-1.52455	0.175372	-8.69322	3.52295e-18	1.23259e-16
MCM6	14757.8	-1.43037	0.164669	-8.68635	3.74267e-18	1.30711e-16
ASAH1	12276.1	1.7565	0.202379	8.67924	3.98436e-18	1.38903e-16
IRF2BP2	13057	1.43194	0.165162	8.66991	4.32452e-18	1.50492e-16
CDC20	10906.7	-1.44233	0.166748	-8.64973	5.1621e-18	1.79318e-16
TFEC	2126.38	1.98579	0.229591	8.64927	5.18315e-18	1.79729e-16
LST1	57756.4	1.39657	0.161503	8.64734	5.27146e-18	1.82466e-16
SMPD1	1654	1.76264	0.203937	8.64306	5.47274e-18	1.89096e-16
MANBA	7106.63	1.59847	0.185123	8.63467	5.88976e-18	2.03144e-16
FOS	751.101	2.60328	0.301541	8.63325	5.96324e-18	2.05315e-16
FBN2	7040.15	1.47052	0.170494	8.62507	6.40515e-18	2.2014e-16
CAVIN2	134.964	-4.87183	0.564953	-8.62344	6.49732e-18	2.22914e-16
SLC37A3	255.896	-3.43617	0.398992	-8.61211	7.17257e-18	2.45648e-16
ARHGAP22	1527.84	-2.12167	0.246379	-8.61141	7.21645e-18	2.46716e-16
SLC44A2	3888.98	-1.57996	0.183754	-8.59824	8.09478e-18	2.76259e-16
METRNL	4829.18	1.51538	0.176474	8.58696	8.92989e-18	3.04226e-16
LOXL3	1007.09	-1.88332	0.219355	-8.58569	9.02923e-18	3.07073e-16
CDCA8	6725.25	-1.46224	0.170506	-8.57584	9.83698e-18	3.33527e-16
ALOX5	4914.28	2.07162	0.241567	8.57578	9.84139e-18	3.33527e-16
PGA5	289.191	2.79481	0.326053	8.57165	1.02014e-17	3.45126e-16
CITED4	646.017	2.14436	0.250191	8.57092	1.02661e-17	3.46712e-16
SPC24	1364.61	-1.75304	0.204587	-8.56868	1.04678e-17	3.52912e-16
GAB2	4235.55	1.57515	0.184077	8.55698	1.15867e-17	3.89957e-16
SLC38A10	14415.7	1.44354	0.168751	8.55425	1.18636e-17	3.98589e-16
CSTA	20963.9	1.78048	0.208434	8.54218	1.31712e-17	4.41759e-16
RAB8B	5343.07	1.5563	0.182312	8.53644	1.38424e-17	4.6347e-16
LY96	258.254	2.92617	0.342795	8.5362	1.38703e-17	4.63606e-16
FAM216A	1203.5	-1.91728	0.224622	-8.53557	1.39469e-17	4.65369e-16
CD93	31864.4	1.68564	0.197555	8.53253	1.43184e-17	4.76945e-16
GABARAPL1	837.635	1.93068	0.226356	8.5294	1.47111e-17	4.89188e-16
SREBF1	8781.81	-1.81801	0.213403	-8.51915	1.60722e-17	5.33537e-16
TIMP2	5308.35	1.47334	0.173199	8.50664	1.79048e-17	5.93359e-16
SNHG3	4809.28	-1.61211	0.189674	-8.4994	1.90573e-17	6.3048e-16
HIST1H4I	893.168	1.9039	0.224217	8.49132	2.043e-17	6.74746e-16
WDR90	995.009	-1.87011	0.220583	-8.47807	2.28967e-17	7.54932e-16
TNFSF9	3206.07	1.55732	0.183943	8.46632	2.53269e-17	8.33644e-16
EVI2A	4451.62	1.49719	0.17686	8.4654	2.55283e-17	8.38856e-16
RBKS	640.802	2.06217	0.24394	8.45358	2.82511e-17	9.26761e-16
TM4SF1	2133.69	1.62872	0.192723	8.45107	2.88636e-17	9.45259e-16
FCAR	4171.65	1.52353	0.180373	8.44654	3.00064e-17	9.81032e-16
PLXNA4	637.765	-2.88338	0.341691	-8.43855	3.21287e-17	1.04866e-15
FZD4	145.377	-4.41005	0.522758	-8.43612	3.28058e-17	1.06896e-15
GLB1	22588.2	1.37591	0.16323	8.42927	3.47843e-17	1.13154e-15
ERCC6L	1384.81	-1.92781	0.228786	-8.42625	3.56918e-17	1.15912e-15
TPM3	74489.3	-1.38878	0.164976	-8.41806	3.82764e-17	1.24099e-15
MAP4K1	1356.77	-2.05336	0.244204	-8.40839	4.15693e-17	1.3455e-15
PADI2	11980.9	1.70655	0.203035	8.40518	4.272e-17	1.38045e-15
IMPDH1	16193.9	1.39082	0.165477	8.40491	4.28172e-17	1.3813e-15
MBP	20626.3	1.40692	0.167469	8.40107	4.42413e-17	1.42488e-15
FAM20C	3454.95	1.53023	0.182171	8.39994	4.46709e-17	1.43634e-15
BACH1	5329.47	1.47411	0.175551	8.39704	4.57857e-17	1.46975e-15
GINS1	3194.18	-1.54878	0.184563	-8.39159	4.7961e-17	1.53704e-15
MCCC2	6858.7	-1.42486	0.169854	-8.38876	4.91282e-17	1.57186e-15
PLOD1	11094.4	1.45267	0.173327	8.38112	5.2428e-17	1.67468e-15
RUBCNL	401.518	2.58016	0.308002	8.3771	5.42484e-17	1.72999e-15
SOX18	384.251	-2.48699	0.297298	-8.3653	5.99606e-17	1.90902e-15
FHDC1	2950.72	-1.73743	0.208108	-8.3487	6.90187e-17	2.19382e-15
CIT	1695.21	-1.65947	0.199	-8.33903	7.4903e-17	2.37698e-15
SGSH	1800.71	1.61526	0.193818	8.33389	7.82256e-17	2.47837e-15
CTSC	105973	1.33916	0.160826	8.3268	8.30603e-17	2.62727e-15
SUMF1	3646.76	1.50207	0.180528	8.32041	8.76599e-17	2.76826e-15
SULT1B1	359.196	2.72883	0.327979	8.32015	8.7852e-17	2.76983e-15
UXS1	8280.3	1.43824	0.172986	8.31419	9.23782e-17	2.90782e-15
RAB27A	9934.78	1.58089	0.190442	8.30115	1.03106e-16	3.24027e-15
NUP54	2887.76	-1.7266	0.208031	-8.29974	1.04338e-16	3.27368e-15
TPSB2	898.447	2.00798	0.241946	8.29931	1.0472e-16	3.28037e-15
ANGPT2	142.442	-4.04524	0.488221	-8.28567	1.17444e-16	3.67304e-15
CHAF1B	2667.03	-1.53231	0.184966	-8.28427	1.1884e-16	3.71073e-15
SH2B2	1247.98	1.78659	0.21569	8.28313	1.19982e-16	3.7404e-15
TOM1	8774.95	1.39442	0.168388	8.28101	1.22136e-16	3.80147e-15
MRPL51	12408.8	-1.50593	0.181888	-8.27945	1.23751e-16	3.84556e-15
EEF1A2	607.565	-2.10439	0.25422	-8.27784	1.25429e-16	3.8915e-15
LTV1	1648.34	-1.6768	0.202646	-8.27454	1.28954e-16	3.99448e-15
ASB2	533.302	2.53672	0.306599	8.27374	1.29817e-16	4.01484e-15
INAVA	186.424	3.67175	0.444037	8.26901	1.35074e-16	4.1708e-15
SNHG12	907.904	-1.96334	0.237611	-8.26283	1.42255e-16	4.38555e-15
EGLN1	380.534	2.46705	0.298892	8.25396	1.53228e-16	4.71636e-15
RECQL4	2059.65	-1.57399	0.190769	-8.25073	1.57433e-16	4.83814e-15
FUT4	2921.11	1.6176	0.196189	8.24512	1.64995e-16	5.06255e-15
DOCK10	2224.64	1.6023	0.194622	8.23289	1.82755e-16	5.59864e-15
PIK3R3	1147.49	1.7464	0.212207	8.22974	1.87622e-16	5.7297e-15
CKS1B	5907.84	-1.47575	0.179316	-8.22987	1.87416e-16	5.7297e-15
IFNGR1	20732.8	1.3724	0.166945	8.2207	2.02316e-16	6.16872e-15
TMEM30A	9968.51	1.42534	0.173437	8.21818	2.06614e-16	6.28991e-15
MT-ND3	41529.5	1.36383	0.166042	8.21377	2.14345e-16	6.51509e-15
DENND1C	7670.46	1.38795	0.168994	8.213	2.15722e-16	6.5467e-15
CBX2	3617.63	-1.50935	0.183873	-8.20865	2.23697e-16	6.77817e-15
GBA	10299.7	1.3665	0.166481	8.20817	2.24592e-16	6.7947e-15
PRCP	24400.9	1.37027	0.167033	8.20362	2.33258e-16	7.04592e-15
RCBTB2	2666.81	1.5419	0.188135	8.1957	2.49142e-16	7.51406e-15
SLCO2B1	118.187	4.87848	0.595374	8.19398	2.52726e-16	7.61034e-15
JAML	23106.5	1.39898	0.171199	8.17162	3.04271e-16	9.14834e-15
LINC02542	166.116	3.39963	0.41617	8.16886	3.11316e-16	9.34573e-15
CKM	3054.07	1.50285	0.183987	8.16828	3.12814e-16	9.37623e-15
MYO19	2982.59	-1.48975	0.182634	-8.15699	3.43471e-16	1.02793e-14
CAB39	18728.3	1.34381	0.164823	8.15306	3.54842e-16	1.06033e-14
SYTL3	152.393	3.62087	0.444199	8.15146	3.59555e-16	1.07276e-14
SIRPA	18987.7	1.33302	0.163604	8.14784	3.70477e-16	1.10366e-14
SIAE	2660.04	1.49369	0.183418	8.14369	3.83417e-16	1.14046e-14
SLCO4A1	1306.81	-1.68468	0.206916	-8.14188	3.89195e-16	1.15588e-14
S100A11	41805.3	1.31636	0.161771	8.13719	4.0456e-16	1.19968e-14
USP54	751.058	-2.06031	0.253212	-8.1367	4.06183e-16	1.20266e-14
TMEM173	10864.4	1.49304	0.183507	8.13613	4.0813e-16	1.20659e-14
RASGRP3	1271.96	-1.82303	0.224175	-8.13221	4.21524e-16	1.2443e-14
FDXR	9977.67	1.45566	0.179026	8.13097	4.25885e-16	1.25526e-14
KLF4	226.629	3.3092	0.407181	8.12709	4.39702e-16	1.29403e-14
ITGAL	23430.1	1.38475	0.170403	8.12633	4.42495e-16	1.30028e-14
SOCS2-AS1	1282.16	-1.67628	0.206645	-8.11191	4.98287e-16	1.46202e-14
KIF18B	2444.4	-1.531	0.188796	-8.10928	5.09185e-16	1.49174e-14
PRSS2	144.342	-6.88321	0.849489	-8.10276	5.37249e-16	1.5716e-14
CTSB	32405.6	1.35304	0.167029	8.10064	5.4673e-16	1.59693e-14
KIF2C	6791.52	-1.39367	0.17214	-8.09616	5.67228e-16	1.65431e-14
GPR174	353.598	-2.5908	0.320362	-8.08708	6.11137e-16	1.77971e-14
HS6ST1	3063.76	-1.58094	0.195523	-8.08572	6.17986e-16	1.79696e-14
RAB37	12091.3	1.34217	0.165996	8.08552	6.18971e-16	1.79714e-14
MLLT3	2369.95	-1.53443	0.189876	-8.08124	6.41124e-16	1.85869e-14
SLC39A10	2053.54	-1.62347	0.201052	-8.07488	6.75435e-16	1.95234e-14
DHRS7	26385	1.37282	0.170009	8.07501	6.74739e-16	1.95234e-14
NSD2	8078.03	-1.42319	0.1765	-8.06338	7.42124e-16	2.14192e-14
ETS2	10602.9	-1.44501	0.179382	-8.05546	7.91804e-16	2.28192e-14
LINC00211	152.822	3.6002	0.447013	8.05389	8.02022e-16	2.30795e-14
MARCH8	2767.64	1.47805	0.183655	8.04796	8.41824e-16	2.41891e-14
SPRYD3	6420.86	1.38653	0.172296	8.04738	8.45841e-16	2.42687e-14
MMP19	2208.66	1.58854	0.197405	8.04711	8.47694e-16	2.4286e-14
UBTD1	890.897	1.83103	0.227597	8.04504	8.6216e-16	2.46641e-14
ZNF516	3534.16	1.43682	0.178615	8.04425	8.67782e-16	2.47885e-14
TRPS1	4119.9	1.42071	0.176697	8.04035	8.95848e-16	2.55527e-14
ANLN	2551.42	-1.71064	0.212811	-8.0383	9.10925e-16	2.59447e-14
CENPJ	969.964	-1.94419	0.241876	-8.03798	9.13346e-16	2.59756e-14
AC005632.3	213.573	3.04669	0.379107	8.03648	9.24586e-16	2.62569e-14
FLNA	88980.5	1.29736	0.161503	8.03302	9.51033e-16	2.69686e-14
STX11	1425.54	1.81743	0.226432	8.02638	1.00388e-15	2.84256e-14
PHF3	3295.02	-1.44406	0.179986	-8.02322	1.03009e-15	2.91255e-14
TSKU	544.343	-2.13301	0.26613	-8.01495	1.10185e-15	3.11092e-14
SKA3	1738.69	-1.5959	0.199223	-8.01065	1.14104e-15	3.21225e-14
ZMYND8	6035.65	-1.53986	0.192222	-8.01082	1.13946e-15	3.21225e-14
KNTC1	2537.92	-1.52235	0.190187	-8.00451	1.19946e-15	3.37183e-14
TNFRSF9	2661.24	1.64423	0.205435	8.00368	1.20755e-15	3.38968e-14
ADGRB1	1462.14	-1.6159	0.201905	-8.00327	1.21154e-15	3.39597e-14
AC091057.1	336.219	-2.47079	0.308913	-7.99834	1.26112e-15	3.52987e-14
REEP5	12103.1	1.32723	0.166059	7.99255	1.32179e-15	3.69435e-14
YPEL2	2040.6	1.5681	0.196225	7.99136	1.33463e-15	3.72489e-14
TUBG1	4760.37	-1.38783	0.173734	-7.98827	1.36847e-15	3.81388e-14
PLEKHA5	1635.65	-1.74785	0.218903	-7.98456	1.41019e-15	3.92453e-14
KBTBD11	329.688	2.63369	0.32991	7.98305	1.42761e-15	3.96733e-14
DHCR24	7789.63	-1.39831	0.175213	-7.98063	1.45588e-15	4.04012e-14
PLXDC2	5538.06	1.55893	0.19559	7.9704	1.58164e-15	4.38286e-14
ADAMTSL4	7293.17	1.38283	0.173648	7.96344	1.67326e-15	4.63014e-14
LRP10	28494	1.36057	0.171084	7.95267	1.82529e-15	5.04365e-14
SNHG15	5879.56	-1.42523	0.179368	-7.94583	1.92891e-15	5.32243e-14
VNN2	984.728	-2.00385	0.252583	-7.93345	2.13142e-15	5.87288e-14
MYO6	101.878	4.58105	0.577655	7.93043	2.18385e-15	6.00883e-14
FAM83D	1190.35	-1.66062	0.209445	-7.92867	2.215e-15	6.08594e-14
PKN3	1802.01	-1.72833	0.217993	-7.92838	2.22032e-15	6.09194e-14
SP8	172.738	-4.16004	0.524737	-7.92786	2.22951e-15	6.10855e-14
SORT1	18688.6	1.3102	0.165448	7.91908	2.39274e-15	6.54654e-14
HRH2	7051.86	1.38277	0.174727	7.91388	2.49496e-15	6.81663e-14
SQSTM1	21469.1	1.34224	0.169832	7.90334	2.71529e-15	7.40822e-14
TOB1	3800.01	1.44401	0.182728	7.90251	2.73337e-15	7.4471e-14
FANCD2	2183.91	-1.58227	0.200433	-7.89427	2.9201e-15	7.9447e-14
PGM2L1	5488.01	1.61294	0.204382	7.89181	2.97829e-15	8.09171e-14
DEPDC1B	2807.97	-1.57569	0.199779	-7.88719	3.09074e-15	8.37521e-14
SH2D3A	278.807	-2.71236	0.343895	-7.88717	3.09125e-15	8.37521e-14
OASL	342.484	-3.39945	0.431318	-7.88154	3.23381e-15	8.74928e-14
PPCS	2871.21	1.46385	0.185877	7.87541	3.39631e-15	9.17618e-14
POLQ	723.494	-1.88309	0.239176	-7.87322	3.4562e-15	9.32502e-14
LPAR5	353.638	-2.61654	0.33235	-7.87286	3.46633e-15	9.33942e-14
ORC1	4862.41	-1.38242	0.175613	-7.87196	3.49125e-15	9.39354e-14
NR5A2	214.519	-4.00634	0.509046	-7.8703	3.53799e-15	9.50616e-14
DOK3	12138.1	1.33043	0.169147	7.8655	3.67626e-15	9.86404e-14
CD99L2	13019.4	1.32621	0.168634	7.8644	3.70865e-15	9.93725e-14
SGO1	523.246	-2.25236	0.286411	-7.86408	3.71819e-15	9.94911e-14
PFAS	5384.09	-1.36564	0.17366	-7.86387	3.72444e-15	9.95213e-14
RENBP	3233.96	1.50527	0.191453	7.86234	3.77038e-15	1.00611e-13
MMP25	1557.46	1.76605	0.224627	7.86213	3.77655e-15	1.00637e-13
CCDC28B	471.285	-2.21646	0.281939	-7.86149	3.79578e-15	1.01011e-13
GPA33	1163.03	-1.99685	0.254053	-7.85997	3.84223e-15	1.02108e-13
ATP6V0E1	27613.4	1.49248	0.189892	7.8596	3.85361e-15	1.02271e-13
KLF10	5093.19	1.42922	0.182035	7.85134	4.11612e-15	1.09088e-13
RAB21	4350.91	1.37468	0.175098	7.85091	4.13041e-15	1.09318e-13
PLEK	24237.8	1.31185	0.167293	7.84166	4.44631e-15	1.17519e-13
GFI1B	1145.48	-1.82179	0.232474	-7.83655	4.63104e-15	1.22236e-13
RABEP1	2981.67	-1.42214	0.181591	-7.83155	4.81889e-15	1.27021e-13
CYBB	36814.5	1.44538	0.184595	7.83002	4.87781e-15	1.28401e-13
QSER1	1868.81	-1.57282	0.201213	-7.81668	5.42348e-15	1.42572e-13
RAB32	6906.23	1.45839	0.186753	7.80923	5.75407e-15	1.51058e-13
TRIP13	1892.35	-1.50941	0.1935	-7.80057	6.16274e-15	1.61569e-13
WDR76	3150.37	-1.41229	0.181061	-7.80009	6.18617e-15	1.61964e-13
ECT2	2193.56	-1.52593	0.195656	-7.79905	6.23753e-15	1.62871e-13
METTL7B	121.814	3.82884	0.490933	7.79911	6.2344e-15	1.62871e-13
IL10RB-DT	369.952	2.46807	0.316781	7.7911	6.64283e-15	1.73221e-13
IFFO2	1382.41	-1.75427	0.225336	-7.78512	6.9647e-15	1.81371e-13
G6PD	36729.3	1.29572	0.16651	7.78168	7.15697e-15	1.86129e-13
CD63	46967.5	1.2573	0.161596	7.78046	7.22587e-15	1.8767e-13
AACS	2780.58	1.42526	0.183231	7.77849	7.3397e-15	1.90372e-13
SLAMF6	2391.43	-1.5001	0.193052	-7.77046	7.81989e-15	2.02557e-13
TM9SF2	18620.5	1.27593	0.164294	7.76617	8.08969e-15	2.09267e-13
CENPU	3873.63	-1.39005	0.179345	-7.75068	9.14016e-15	2.36127e-13
APMAP	18273.5	1.29597	0.167246	7.74886	9.27221e-15	2.39221e-13
HHLA2	191.155	3.27103	0.422397	7.74397	9.6363e-15	2.48285e-13
CYBA	58695.1	1.26202	0.163053	7.73993	9.94751e-15	2.55964e-13
SLC8B1	6742.52	1.31325	0.169878	7.73054	1.07092e-14	2.75201e-13
EML4	3214.05	-1.39396	0.180476	-7.72379	1.12921e-14	2.89415e-13
CTSG	1873.23	1.7935	0.232204	7.72381	1.12904e-14	2.89415e-13
SPATS2	2075.33	-1.48517	0.192413	-7.71865	1.17572e-14	3.00937e-13
ZWILCH	1872.91	-1.49782	0.194391	-7.70519	1.30644e-14	3.33959e-13
ZCCHC24	1447.17	1.70023	0.220682	7.70443	1.31428e-14	3.35521e-13
DTL	4047.77	-1.37872	0.179316	-7.68876	1.48573e-14	3.78793e-13
B2M	158513	1.30641	0.169921	7.68834	1.49057e-14	3.79529e-13
FER1L6	119.851	-4.10903	0.534576	-7.68652	1.51186e-14	3.84447e-13
POC1A	2325.8	-1.47068	0.191572	-7.6769	1.62982e-14	4.13902e-13
ITGA2B	8495.6	-1.33958	0.174702	-7.66779	1.74984e-14	4.43803e-13
FTCDNL1	1251.75	1.63175	0.212863	7.66573	1.77816e-14	4.50398e-13
SELENOK	2488.85	-1.46003	0.190623	-7.65926	1.87003e-14	4.73053e-13
RALB	20529.4	1.28917	0.168337	7.65827	1.88453e-14	4.761e-13
KIRREL2	1798.39	1.54658	0.202274	7.64598	2.07354e-14	5.23172e-13
LDLRAD4	2825.4	1.51767	0.198552	7.64366	2.11141e-14	5.32036e-13
MT-RNR2	507964	1.23927	0.162192	7.64076	2.15949e-14	5.43448e-13
CNR2	2315.62	1.42964	0.187527	7.62363	2.46642e-14	6.19886e-13
ERG	1690.72	-5.93307	0.778452	-7.62162	2.50504e-14	6.28781e-13
PIWIL4	589.071	2.24874	0.295112	7.61995	2.53782e-14	6.36189e-13
UHRF1	5197.71	-1.36052	0.178579	-7.61859	2.56457e-14	6.42066e-13
SPOPL	1950.48	1.54993	0.203467	7.61757	2.58494e-14	6.46336e-13
PAM	9383.51	1.31762	0.173182	7.60827	2.77784e-14	6.93676e-13
PRSS36	727.944	1.8318	0.240854	7.60544	2.83944e-14	7.0815e-13
WDR41	3883.66	-1.47949	0.194575	-7.6037	2.87772e-14	7.16777e-13
SLA2	677.962	-2.21613	0.291553	-7.60112	2.93579e-14	7.30305e-13
HDAC4	2440.84	1.4348	0.188802	7.59949	2.97294e-14	7.38604e-13
TMEM14B	4790.79	-1.67267	0.220196	-7.59625	3.04837e-14	7.56378e-13
OLR1	152.933	3.28836	0.432939	7.59543	3.06764e-14	7.60189e-13
GCC2	597.656	-1.90231	0.250517	-7.59356	3.11245e-14	7.70313e-13
LAMP2	19246.9	1.38947	0.183087	7.58911	3.22109e-14	7.96187e-13
STIL	2098.48	-1.50745	0.198687	-7.58706	3.2724e-14	8.07843e-13
FIBCD1	284.627	2.4617	0.324495	7.58624	3.29313e-14	8.11931e-13
ATP6V0D1	25084.8	1.27265	0.167985	7.57598	3.56419e-14	8.77649e-13
MXD4	7287.85	1.36156	0.17976	7.57433	3.60974e-14	8.87742e-13
CPLX1	2254.7	1.8046	0.238262	7.57404	3.61786e-14	8.88615e-13
TIMELESS	5446.52	-1.34784	0.178181	-7.56442	3.89591e-14	9.55702e-13
LRRC8B	1630.67	-1.50722	0.199295	-7.56277	3.94562e-14	9.66676e-13
ZNF362	2493.9	-1.42322	0.188203	-7.56216	3.96434e-14	9.70043e-13
KCNJ2	101.073	6.7908	0.899416	7.55023	4.34487e-14	1.06182e-12
TMEM127	11675.4	1.25159	0.165796	7.54898	4.38692e-14	1.07075e-12
PTPRE	10832	1.43792	0.190504	7.54794	4.42194e-14	1.07794e-12
AC026401.3	357.76	-2.28322	0.302705	-7.54275	4.6018e-14	1.12039e-12
BHLHE41	147.003	3.38902	0.449664	7.53678	4.81701e-14	1.17132e-12
NPIPA5	187.648	-3.49723	0.464035	-7.53657	4.82499e-14	1.17179e-12
CSRP2	212.886	-4.02397	0.534136	-7.53362	4.93527e-14	1.19708e-12
CFAP97	3755.73	-1.49314	0.198314	-7.52916	5.10676e-14	1.23713e-12
CMTM3	22491.5	1.22972	0.163447	7.52367	5.32606e-14	1.28866e-12
GLRX	14161.3	1.54686	0.205663	7.52132	5.42268e-14	1.3104e-12
CDK16	4081.02	-1.36408	0.181433	-7.51834	5.54753e-14	1.33891e-12
CKAP4	506.082	1.99347	0.265185	7.51729	5.59239e-14	1.34806e-12
SMAD7	1821.08	1.52842	0.203616	7.50636	6.07936e-14	1.46364e-12
AL034397.3	3406.67	1.48457	0.197862	7.50308	6.23378e-14	1.49896e-12
COL4A1	172.166	3.39051	0.451897	7.50282	6.24591e-14	1.50002e-12
C1orf162	3790.62	1.65523	0.220633	7.50219	6.27599e-14	1.50539e-12
DNM1	1156.72	-1.72522	0.229986	-7.50139	6.31455e-14	1.51277e-12
RFC4	3046.67	-1.38983	0.185403	-7.49627	6.56582e-14	1.57103e-12
ATP2B4	15018.7	1.28991	0.172089	7.49563	6.59803e-14	1.5768e-12
EMC10	11300.6	1.29241	0.172448	7.49445	6.65759e-14	1.58908e-12
NKAIN4	599.932	1.86858	0.249365	7.49333	6.71486e-14	1.60079e-12
TLR6	1947.81	1.46229	0.195157	7.49289	6.73754e-14	1.60423e-12
AARS	14000.4	-1.32604	0.177017	-7.49101	6.83467e-14	1.62537e-12
PDE3B	3948.13	1.3632	0.182005	7.48991	6.89196e-14	1.63699e-12
ACAA1	14703.9	1.23246	0.164597	7.48774	7.00689e-14	1.66226e-12
DYNLT3	1991	1.44766	0.193434	7.48399	7.20973e-14	1.70829e-12
LARP1B	2107.62	-1.44983	0.193945	-7.47549	7.69177e-14	1.82029e-12
ST3GAL6	3625.71	1.43384	0.19185	7.47374	7.79441e-14	1.84011e-12
ANKS1A	5770.6	1.42983	0.191314	7.47375	7.79417e-14	1.84011e-12
ARPC3	34765	1.23211	0.16487	7.47322	7.82561e-14	1.84523e-12
KLF2	401.612	2.13541	0.285752	7.47296	7.8412e-14	1.84667e-12
SYT17	126.611	-4.74688	0.635537	-7.46909	8.07515e-14	1.89947e-12
ALDH18A1	8894.37	-1.32468	0.177365	-7.46867	8.10113e-14	1.90328e-12
VPS18	9086.75	1.26018	0.168788	7.46607	8.26264e-14	1.93888e-12
CEP57L1	820.823	-1.73678	0.23271	-7.4633	8.43828e-14	1.97771e-12
CREG1	21656.4	1.22714	0.164434	7.46281	8.46984e-14	1.98272e-12
FAM171A1	558.481	-2.07552	0.278151	-7.46185	8.53152e-14	1.99476e-12
PLB1	11819.6	1.23738	0.166034	7.45256	9.15487e-14	2.13793e-12
WEE1	2954.57	-1.38781	0.186481	-7.44214	9.90661e-14	2.31071e-12
EXO1	2714.05	-1.49944	0.201537	-7.44002	1.00668e-13	2.34526e-12
TM6SF1	648.573	1.96714	0.264514	7.43681	1.03144e-13	2.40007e-12
ZBTB8A	203.605	-3.16422	0.425503	-7.43643	1.0344e-13	2.40408e-12
CCDC69	5309.37	-1.28585	0.172927	-7.43582	1.03924e-13	2.41244e-12
MTF1	4055.76	1.34378	0.180855	7.43012	1.08503e-13	2.51575e-12
PAICS	21805.5	-1.21524	0.163619	-7.42724	1.10889e-13	2.56801e-12
ADORA3	2605.61	1.55098	0.208901	7.42447	1.13232e-13	2.61915e-12
SERPINB8	2964.81	1.84503	0.248641	7.42045	1.16721e-13	2.69664e-12
USP6NL	1890.55	-1.56813	0.211444	-7.41629	1.20448e-13	2.77945e-12
PLXNC1	683.919	1.91735	0.258584	7.41481	1.21796e-13	2.80723e-12
STARD8	3324.59	-1.6943	0.228805	-7.40499	1.31164e-13	3.01956e-12
EHD1	11622.2	1.24732	0.168467	7.40394	1.32203e-13	3.03629e-12
BTG1	3660.69	1.49871	0.202418	7.404	1.32141e-13	3.03629e-12
MASTL	1264.28	-1.52998	0.206662	-7.40327	1.32872e-13	3.04806e-12
HEXA	9363.17	1.23865	0.167387	7.39989	1.36293e-13	3.12276e-12
RMI2	1453.22	-1.50796	0.203785	-7.39974	1.36449e-13	3.12276e-12
COPS7A	4307.67	1.2983	0.17549	7.39813	1.38113e-13	3.15713e-12
HLA-DQB1	13163.6	1.34991	0.182471	7.39794	1.38313e-13	3.15797e-12
HSPH1	7275.74	-1.2687	0.171505	-7.39748	1.38793e-13	3.16524e-12
SFXN2	964.252	-1.76966	0.239249	-7.39673	1.39583e-13	3.17952e-12
TMEM187	479.201	1.96381	0.265603	7.39379	1.42697e-13	3.24664e-12
DNAJC5	25616	1.20349	0.162791	7.39286	1.43703e-13	3.26571e-12
MICALL1	2812.8	-1.40238	0.18971	-7.39221	1.44413e-13	3.27803e-12
PDGFA	684.56	-2.38005	0.322155	-7.38792	1.49146e-13	3.38152e-12
PGAM5	7564.12	-1.25298	0.169638	-7.38617	1.51122e-13	3.42233e-12
NLRP12	1862.95	1.42637	0.193271	7.38014	1.58119e-13	3.57662e-12
AL035446.1	981.936	1.63655	0.221817	7.37794	1.60761e-13	3.63215e-12
PACSIN3	603.514	-2.13913	0.290026	-7.37567	1.63526e-13	3.69033e-12
MFSD10	17091.5	1.21427	0.16467	7.37396	1.65638e-13	3.73367e-12
SNX30	2305.68	1.37804	0.186896	7.37328	1.66481e-13	3.74832e-12
RNASEL	2018.92	1.39968	0.189909	7.37026	1.7029e-13	3.82966e-12
PRSS57	431.11	2.16406	0.293648	7.36957	1.71184e-13	3.8453e-12
PSMC3IP	466.516	-1.99336	0.270506	-7.369	1.71919e-13	3.85736e-12
TRNP1	345.62	2.67991	0.363776	7.36692	1.74612e-13	3.91328e-12
LRP1	2728.03	5.19692	0.705468	7.36662	1.75013e-13	3.91776e-12
BSG	83979.6	1.20712	0.1639	7.36499	1.77157e-13	3.9612e-12
NFATC4	103.361	-4.62828	0.628447	-7.36463	1.77645e-13	3.96754e-12
HGSNAT	7388.88	1.24468	0.169029	7.36369	1.789e-13	3.99099e-12
CBX7	270.136	2.43265	0.330437	7.36191	1.81303e-13	4.03997e-12
PARN	3295.37	-1.3203	0.179375	-7.36059	1.831e-13	4.07533e-12
CDC25A	3183.98	-1.32427	0.179962	-7.35858	1.85883e-13	4.13256e-12
SNTA1	1001.53	-1.6833	0.229125	-7.34664	2.0325e-13	4.5135e-12
NYNRIN	3250.48	-1.72863	0.235398	-7.34341	2.08213e-13	4.61844e-12
PELI3	1915.39	1.40799	0.191804	7.3408	2.12316e-13	4.70408e-12
AIF1L	120.896	-3.82001	0.521212	-7.32909	2.31717e-13	5.12809e-12
MTSS2	339.485	-2.27105	0.309883	-7.32871	2.32379e-13	5.1369e-12
CHTF18	1116.24	-1.61715	0.220698	-7.32741	2.34636e-13	5.1809e-12
PTEN	18385.3	1.22415	0.167272	7.31832	2.51087e-13	5.53785e-12
CXCR1	499.924	1.95304	0.26692	7.31694	2.53681e-13	5.58874e-12
DUSP13	439.346	2.52986	0.345906	7.31372	2.5985e-13	5.71816e-12
GM2A	7849	1.23449	0.168946	7.30701	2.7315e-13	6.00404e-12
CLEC5A	6171.26	1.24387	0.170454	7.2974	2.93383e-13	6.44151e-12
MRC2	10820.3	1.45997	0.200081	7.29688	2.94518e-13	6.45914e-12
BCL7A	2400.31	-1.39693	0.191456	-7.29637	2.95645e-13	6.47657e-12
FABP2	99.8814	4.03562	0.553115	7.29616	2.96098e-13	6.47918e-12
CTSO	757.073	1.70818	0.234141	7.29549	2.9757e-13	6.50407e-12
FANCG	3986.5	-1.29651	0.177735	-7.29464	2.99454e-13	6.53792e-12
HLA-DOA	458.507	-2.40743	0.330116	-7.29268	3.03839e-13	6.62621e-12
SERTAD1	2601.87	1.35486	0.185806	7.29184	3.0576e-13	6.66064e-12
EXOSC8	4168.81	-1.38286	0.189714	-7.28915	3.11917e-13	6.78717e-12
CILP2	436.654	2.0652	0.28334	7.28876	3.12815e-13	6.79908e-12
FGD3	7359.75	1.33372	0.182992	7.28839	3.13673e-13	6.81014e-12
CTSS	12762.7	1.28366	0.176293	7.28137	3.30446e-13	7.16373e-12
PLCG1	1083.18	-1.92903	0.26493	-7.28127	3.30696e-13	7.16373e-12
PARP9	2507.29	-1.5816	0.217296	-7.27856	3.37409e-13	7.30103e-12
DNA2	1722.32	-1.59754	0.219495	-7.27826	3.3816e-13	7.30913e-12
DENND3	13081.3	1.20208	0.16521	7.27607	3.43681e-13	7.42022e-12
TOX	4305.98	-1.30352	0.179199	-7.27414	3.48643e-13	7.51901e-12
PARP1	26551.2	-1.22582	0.168565	-7.27209	3.53965e-13	7.62534e-12
FBXO5	1876.08	-1.49406	0.205523	-7.26954	3.60706e-13	7.76196e-12
MMACHC	844.072	-1.65237	0.227325	-7.26874	3.62844e-13	7.79935e-12
NCAPG	2657.7	-1.38399	0.190548	-7.26322	3.77976e-13	8.11563e-12
KRT8	1008.78	1.63555	0.225304	7.2593	3.89096e-13	8.34518e-12
NET1	2623.48	-1.33393	0.183803	-7.2574	3.94612e-13	8.45417e-12
ACSL4	11040.3	1.26575	0.174487	7.25415	4.04192e-13	8.64039e-12
LMO2	7908.07	1.2203	0.16822	7.25421	4.04021e-13	8.64039e-12
PRIM1	1435.81	-1.49601	0.206334	-7.25045	4.15395e-13	8.87012e-12
BDP1	1411.53	-1.47937	0.204207	-7.24447	4.34145e-13	9.2591e-12
ALDOA	9813.33	1.2981	0.179188	7.24434	4.34563e-13	9.2591e-12
VASP	70428.1	1.20131	0.165859	7.243	4.38883e-13	9.3409e-12
HLA-C	32993.1	1.21308	0.167507	7.24199	4.42137e-13	9.39987e-12
KCNE3	6192.69	1.3135	0.181563	7.23441	4.67558e-13	9.91865e-12
VSIR	30621.6	1.27891	0.17678	7.23446	4.67392e-13	9.91865e-12
CLASP2	4232.09	-1.44202	0.199401	-7.23179	4.76662e-13	1.00898e-11
NSMCE4A	1265.24	-1.54269	0.213317	-7.23192	4.76214e-13	1.00898e-11
MSI2	1741.62	-1.44143	0.199364	-7.23017	4.82406e-13	1.02003e-11
SNCA	80.5817	6.58156	0.91101	7.22446	5.03097e-13	1.06262e-11
AFAP1-AS1	653.805	-1.79146	0.248158	-7.21905	5.23528e-13	1.10458e-11
DIAPH3	1128.76	-1.66651	0.230979	-7.215	5.39349e-13	1.13672e-11
SMPD4	6945.08	-1.22281	0.169526	-7.21316	5.46689e-13	1.15095e-11
MGAT1	21550.5	1.21852	0.168964	7.21167	5.52681e-13	1.1623e-11
KCNAB2	52295.6	1.19422	0.165695	7.20733	5.70589e-13	1.19867e-11
GTF2IRD1	484.305	-2.10488	0.2921	-7.20603	5.76051e-13	1.20884e-11
SGCB	104.618	3.89547	0.54071	7.20436	5.83159e-13	1.22244e-11
CFAP161	117.074	-3.78561	0.525501	-7.20381	5.85525e-13	1.22607e-11
FGD5	5603.99	-1.54293	0.214453	-7.1947	6.25983e-13	1.30938e-11
ANXA1	18329.6	1.29338	0.180002	7.18536	6.70282e-13	1.40054e-11
HAL	580.29	1.91044	0.26595	7.18345	6.7973e-13	1.41875e-11
KRT16P1	111.276	3.6311	0.505513	7.183	6.82001e-13	1.42197e-11
VPS4A	4014.83	-1.26582	0.176309	-7.17958	6.99278e-13	1.45643e-11
PTX3	1555.62	1.46052	0.20352	7.17629	7.16289e-13	1.49026e-11
NLGN2	428.136	-2.05798	0.286847	-7.1745	7.25726e-13	1.50828e-11
PDE4A	1199.03	-2.18282	0.304572	-7.16685	7.67403e-13	1.5932e-11
NCF2	64344.3	1.24771	0.17413	7.16539	7.75653e-13	1.60861e-11
USP3	3983.14	1.26495	0.176551	7.16482	7.78899e-13	1.61362e-11
AC093627.6	133.456	3.25653	0.454907	7.15867	8.14628e-13	1.68585e-11
LAIR1	18350.4	1.22305	0.170904	7.15634	8.28609e-13	1.71296e-11
SOCS3	1692.88	1.42438	0.199079	7.15484	8.37698e-13	1.72991e-11
GAS2L3	448.732	-1.98185	0.277065	-7.15301	8.48931e-13	1.75125e-11
NAGK	3919.94	1.29688	0.181338	7.15174	8.56861e-13	1.76573e-11
DAGLA	247.33	2.92816	0.409488	7.15079	8.62786e-13	1.77606e-11
SMC6	1916.3	-1.43067	0.200094	-7.15002	8.6765e-13	1.78419e-11
SPC25	1044.72	-1.63683	0.229046	-7.14632	8.91356e-13	1.82928e-11
CDKN3	1648.21	-1.41512	0.198021	-7.1463	8.91458e-13	1.82928e-11
IL21R	725.878	1.67741	0.234836	7.1429	9.13826e-13	1.8732e-11
PHLDA1	215.047	2.68735	0.376407	7.13948	9.36843e-13	1.91836e-11
CCNF	4583.91	-1.2701	0.177903	-7.13927	9.38262e-13	1.91924e-11
ACPP	2031.24	1.49794	0.209933	7.1353	9.65736e-13	1.97337e-11
FMO4	265.558	2.36242	0.331456	7.1274	1.02281e-12	2.08781e-11
ARHGAP26	1969.99	1.40701	0.197505	7.12391	1.0491e-12	2.13922e-11
PITPNM3	909.691	1.61524	0.226754	7.12332	1.05361e-12	2.14617e-11
RASA1	2209.43	-1.34396	0.188754	-7.12017	1.07795e-12	2.19346e-11
HLA-DQA1	7746.2	1.38178	0.194096	7.11908	1.08648e-12	2.20848e-11
TLCD3A	1130.37	-1.5197	0.213492	-7.11827	1.09294e-12	2.2193e-11
VAMP3	7762.31	1.19884	0.168441	7.11723	1.10117e-12	2.23368e-11
TMEM65	1265.76	-1.58477	0.222899	-7.10981	1.16206e-12	2.35474e-11
CENPO	1711.51	-1.39185	0.19577	-7.10961	1.16373e-12	2.35568e-11
TPR	4290.03	-1.49255	0.209985	-7.10786	1.17857e-12	2.38323e-11
CTNNAL1	1321.15	-1.48521	0.209014	-7.10582	1.19608e-12	2.41613e-11
CCNA2	6450.74	-1.30807	0.184108	-7.10492	1.20394e-12	2.42949e-11
TBXAS1	9171.37	1.20398	0.169481	7.10395	1.21238e-12	2.44399e-11
DNAJA3	6936.78	-1.20589	0.169764	-7.10334	1.2178e-12	2.45237e-11
BOC	184.414	-3.39283	0.478416	-7.09179	1.32391e-12	2.6633e-11
SLC37A4	2345.27	-1.33502	0.188343	-7.08826	1.35813e-12	2.72932e-11
CEACAM21	1366.38	1.4358	0.202572	7.08788	1.36184e-12	2.73394e-11
LIMD2	13939.1	1.21942	0.172067	7.08691	1.37136e-12	2.75022e-11
DDN	191.461	-2.85082	0.40232	-7.08595	1.38095e-12	2.7666e-11
TCN1	263.63	2.37391	0.33519	7.08228	1.41802e-12	2.83793e-11
PLAUR	5368.91	1.3447	0.189878	7.08188	1.42216e-12	2.84331e-11
NDUFA4L2	160.34	-3.08032	0.435009	-7.08105	1.43062e-12	2.85728e-11
CDCA5	7427.14	-1.21528	0.171781	-7.07457	1.49915e-12	2.99108e-11
CD96	124.616	-3.56222	0.503586	-7.07371	1.50844e-12	3.00653e-11
IGLL1	119.383	-3.7415	0.529082	-7.07168	1.53066e-12	3.04769e-11
PSRC1	2176.38	-1.3654	0.193125	-7.07003	1.54905e-12	3.08116e-11
BCL9L	4274	1.2844	0.181706	7.06856	1.56552e-12	3.11074e-11
PLA2G15	6698.73	1.45977	0.206595	7.06585	1.59641e-12	3.16887e-11
FAM43A	38385.9	1.20363	0.170573	7.05642	1.70843e-12	3.38432e-11
ITM2B	24445.3	1.18046	0.167287	7.05646	1.70792e-12	3.38432e-11
COL6A3	651.392	1.7813	0.252666	7.05	1.78919e-12	3.54071e-11
CHAF1A	4108.82	-1.3692	0.194254	-7.04853	1.8082e-12	3.57469e-11
DLC1	120.038	3.39137	0.481232	7.04727	1.8246e-12	3.60346e-11
MKNK1	10913.1	1.22813	0.17432	7.04529	1.85073e-12	3.65135e-11
CENPN	1436.32	-1.44866	0.205691	-7.04291	1.88264e-12	3.70678e-11
CRISPLD2	74.7865	5.21413	0.74033	7.04298	1.88177e-12	3.70678e-11
HPGD	10257.3	1.19047	0.169087	7.04056	1.91464e-12	3.76597e-11
ADGRG3	6179.6	-1.21016	0.171959	-7.03749	1.95739e-12	3.84618e-11
SLFN13	405.632	-1.99697	0.283796	-7.03663	1.96951e-12	3.86607e-11
IRAK3	8357.79	1.45439	0.206695	7.03641	1.97249e-12	3.86803e-11
RPL7L1	13483.7	-1.17349	0.166945	-7.02921	2.07707e-12	4.06901e-11
FLVCR2	2091.15	1.35983	0.193518	7.02691	2.1115e-12	4.1323e-11
FTLP2	296.571	2.23789	0.318578	7.02461	2.14671e-12	4.19277e-11
AC023282.1	125.332	3.29778	0.469454	7.02473	2.14486e-12	4.19277e-11
MARCKSL1	24692.8	1.15848	0.165122	7.01586	2.28534e-12	4.45905e-11
DEPTOR	526.351	-1.9678	0.280675	-7.01096	2.36694e-12	4.61364e-11
GMIP	16671.8	1.16885	0.166826	7.00635	2.44608e-12	4.76312e-11
MTRNR2L12	1250.7	1.55724	0.222267	7.00617	2.44926e-12	4.76455e-11
LAMP1	28382.8	1.143	0.16336	6.99685	2.61783e-12	5.08737e-11
POLE2	852.09	-1.85521	0.26518	-6.99605	2.63276e-12	5.11128e-11
FAM20B	3915.74	-1.33202	0.190702	-6.98484	2.85178e-12	5.53097e-11
RFWD3	7066.21	-1.20567	0.17264	-6.98371	2.87492e-12	5.57029e-11
TEC	2397.89	-1.29983	0.186144	-6.9829	2.89145e-12	5.59676e-11
ETV4	199.927	-2.66451	0.381728	-6.98012	2.94938e-12	5.7032e-11
IL12A-AS1	206.579	-3.54803	0.508454	-6.97808	2.99246e-12	5.78077e-11
KRT7	579.099	-2.37495	0.340962	-6.96543	3.27392e-12	6.31821e-11
JCAD	157.315	2.93699	0.421798	6.96302	3.33057e-12	6.42116e-11
RHOXF2	371.646	-2.04013	0.293027	-6.96227	3.34831e-12	6.44897e-11
SLC8A1	3210.52	1.69697	0.24376	6.96163	3.36347e-12	6.47177e-11
DBF4B	1353.93	-1.43328	0.205944	-6.95957	3.41324e-12	6.56104e-11
SEMA4A	2158.62	1.31048	0.188344	6.95788	3.45435e-12	6.6335e-11
FAM110D	370.55	-2.11213	0.303574	-6.95755	3.46242e-12	6.6359e-11
TRIM65	5023.6	-1.21241	0.174255	-6.95768	3.45929e-12	6.6359e-11
GYPE	374.638	-2.03141	0.29206	-6.95547	3.51401e-12	6.72815e-11
CCDC159	1437.38	1.39818	0.201199	6.94922	3.67314e-12	7.02591e-11
ACTN1	33803.9	1.14475	0.164773	6.9474	3.72071e-12	7.10992e-11
IRS2	2493.45	1.28967	0.185674	6.94592	3.76006e-12	7.17806e-11
GGT5	12519	1.15068	0.165711	6.94392	3.81375e-12	7.27343e-11
CD6	235.016	-3.24976	0.468119	-6.94218	3.86091e-12	7.35615e-11
MCM7	34378.5	-1.15467	0.166435	-6.93764	3.98693e-12	7.58882e-11
CEP152	677.876	-1.9154	0.276113	-6.93701	4.00492e-12	7.6156e-11
CDA	1459.35	1.38936	0.200319	6.93576	4.04045e-12	7.67568e-11
BRPF3	4295.84	1.21256	0.174837	6.93541	4.05043e-12	7.68712e-11
CD53	17549.8	1.20179	0.173321	6.93391	4.09363e-12	7.76154e-11
KRT17P2	229.082	2.45435	0.354006	6.93307	4.11815e-12	7.80042e-11
DDX3Y	6440.09	1.2058	0.173958	6.93154	4.16296e-12	7.87764e-11
AP5B1	8518.82	1.17732	0.169866	6.93088	4.18232e-12	7.90658e-11
MT-TC	13370.7	1.24877	0.180193	6.9302	4.20252e-12	7.93705e-11
NCAPD3	5405.22	-1.19931	0.173095	-6.92862	4.24966e-12	8.01527e-11
DDX12P	391.187	-2.02734	0.292608	-6.92854	4.25218e-12	8.01527e-11
CSPP1	760.379	-1.61342	0.23293	-6.92663	4.30976e-12	8.11595e-11
MCUB	311.318	-2.35732	0.340358	-6.926	4.32916e-12	8.14461e-11
OSTF1	9834.9	1.15296	0.166656	6.91819	4.57462e-12	8.59808e-11
KRT16P3	102.887	3.62482	0.524213	6.91479	4.68557e-12	8.79811e-11
LEPROT	3566.12	1.2291	0.177767	6.91412	4.70787e-12	8.83146e-11
TMED3	24061	1.14018	0.16491	6.91394	4.71379e-12	8.83403e-11
ACACA	5273.3	-1.31742	0.190863	-6.90245	5.1112e-12	9.56961e-11
KIAA1324L	699.495	-2.38067	0.344942	-6.90166	5.13968e-12	9.61367e-11
HCLS1	46295.8	1.22603	0.177656	6.90114	5.15857e-12	9.63975e-11
CYFIP2	10659.2	1.14839	0.166425	6.90032	5.18865e-12	9.68198e-11
CCNJL	475.57	1.84378	0.267205	6.90025	5.19113e-12	9.68198e-11
TFEB	2947.39	1.3599	0.1973	6.89254	5.4805e-12	1.02119e-10
AJUBA	1062.5	-1.47536	0.214073	-6.89186	5.50673e-12	1.02509e-10
RASSF5	13595.2	1.13893	0.165325	6.88905	5.61679e-12	1.04458e-10
CXCR4	4317.73	1.51923	0.220622	6.88615	5.73232e-12	1.06505e-10
ARMH1	1117.64	-1.46114	0.21224	-6.88437	5.80422e-12	1.07738e-10
CACFD1	578.37	1.73635	0.252367	6.88024	5.97521e-12	1.10806e-10
FPR2	8386.9	1.60209	0.232936	6.87782	6.07764e-12	1.12598e-10
ADCY4	228.321	2.55418	0.371522	6.87492	6.2025e-12	1.14802e-10
GCA	18808.5	1.4008	0.203781	6.87404	6.24107e-12	1.15406e-10
RFC1	5364.92	-1.23893	0.180246	-6.87358	6.26092e-12	1.15663e-10
OMG	139.902	3.1179	0.453733	6.87165	6.34639e-12	1.17131e-10
HK1	8621.76	1.2697	0.184876	6.86782	6.51923e-12	1.20207e-10
CCP110	1375.94	-1.43178	0.208598	-6.86383	6.704e-12	1.23497e-10
CTSF	1013.02	1.64262	0.239333	6.86332	6.72796e-12	1.23704e-10
LOXL1-AS1	914.35	-1.53803	0.22409	-6.86344	6.7221e-12	1.23704e-10
ARPC1B	1245.64	1.42922	0.208313	6.86096	6.8399e-12	1.25644e-10
GAS7	5885.82	1.46558	0.213702	6.85806	6.98037e-12	1.28103e-10
PIK3AP1	15666.1	1.12501	0.164314	6.84669	7.55768e-12	1.38567e-10
NPR3	1896.7	-5.34094	0.780493	-6.84303	7.75345e-12	1.42023e-10
SERINC1	14663.2	1.12669	0.164699	6.84088	7.87087e-12	1.43977e-10
HIPK3	7837.17	1.4551	0.212709	6.84081	7.87494e-12	1.43977e-10
ALMS1	1264.23	-1.42769	0.208797	-6.83771	8.04694e-12	1.46983e-10
ITPK1	14067.1	1.18152	0.172839	6.83598	8.14471e-12	1.4863e-10
TSEN15	2869.35	-1.2898	0.188814	-6.83105	8.42936e-12	1.5368e-10
GNL3	13434.2	-1.12804	0.165163	-6.82989	8.49801e-12	1.54786e-10
SSRP1	26982.3	-1.11307	0.16318	-6.82113	9.03289e-12	1.64375e-10
ST8SIA6-AS1	96.6184	-4.24918	0.623047	-6.82001	9.10371e-12	1.65509e-10
RAD51	2774.45	-1.24793	0.183063	-6.81695	9.29938e-12	1.68908e-10
CDC7	1685.89	-1.33909	0.196485	-6.81525	9.40992e-12	1.7073e-10
SLC25A40	3880.09	1.4312	0.210003	6.81514	9.41722e-12	1.7073e-10
MAP4	12880.6	-1.27362	0.186922	-6.81365	9.51507e-12	1.72343e-10
ACOX1	8204.63	1.14412	0.167927	6.81323	9.54337e-12	1.72695e-10
ADGRA3	1324.23	-1.40627	0.206659	-6.80479	1.01198e-11	1.82956e-10
CKAP5	11076.9	-1.20395	0.176974	-6.80294	1.02508e-11	1.85153e-10
OGFRL1	6804.14	1.19179	0.175198	6.80256	1.02779e-11	1.8547e-10
FNDC3A	5742.34	1.19102	0.17509	6.80237	1.02915e-11	1.85542e-10
PCGF6	1051.81	-1.60272	0.235669	-6.80074	1.04085e-11	1.87478e-10
TSPYL1	8629.3	1.13948	0.167615	6.79823	1.05916e-11	1.90599e-10
MARCH5	2366.94	-1.42066	0.208988	-6.79783	1.06206e-11	1.90944e-10
LZTS3	936.879	-1.70137	0.250305	-6.7972	1.0667e-11	1.91602e-10
PCED1B-AS1	1887.13	1.31055	0.19285	6.79569	1.07797e-11	1.93448e-10
DNM1L	4484.73	-1.19172	0.175457	-6.79208	1.10529e-11	1.98167e-10
ASB1	2894.69	1.23228	0.181594	6.78591	1.15359e-11	2.06638e-10
FGGY	1091.35	1.45719	0.214746	6.78565	1.15564e-11	2.06813e-10
TCF12	7118.89	-1.15117	0.169671	-6.78471	1.1632e-11	2.07976e-10
ROPN1L	1647.35	1.51545	0.223377	6.78425	1.16693e-11	2.0845e-10
S100A6	1970.33	1.29245	0.190586	6.78143	1.18991e-11	2.12361e-10
POLD3	2910.39	-1.35369	0.199831	-6.7742	1.251e-11	2.23059e-10
GMPS	9584.24	-1.13059	0.166987	-6.77055	1.28289e-11	2.28536e-10
MAPKBP1	2110.49	-1.33331	0.196985	-6.7686	1.30034e-11	2.31433e-10
DKK2	423.021	1.90499	0.281677	6.76305	1.35121e-11	2.40266e-10
PRRG4	85.3487	4.00699	0.592569	6.76207	1.36036e-11	2.41672e-10
TMCC2	448.366	-2.07543	0.306977	-6.76085	1.37182e-11	2.43486e-10
KIAA1522	1569.09	-1.57424	0.232909	-6.75906	1.3889e-11	2.46292e-10
ADAM8	32958.8	1.12206	0.166153	6.75314	1.44681e-11	2.56328e-10
LANCL1	4647.77	-1.35484	0.200663	-6.75181	1.46008e-11	2.58444e-10
GPR34	221.606	2.43673	0.361598	6.73879	1.59707e-11	2.82434e-10
CPEB4	1424.9	1.52231	0.225912	6.73852	1.60012e-11	2.82717e-10
PGD	87952.1	1.12604	0.167204	6.73451	1.64486e-11	2.90357e-10
PNRC1	5310.42	1.18711	0.176345	6.73178	1.67603e-11	2.95593e-10
PSIP1	5896.79	-1.22229	0.181574	-6.7316	1.67802e-11	2.95676e-10
EFCAB14	8336.88	1.17145	0.174063	6.72999	1.6967e-11	2.98696e-10
CLECL1	2341.45	-1.26828	0.188498	-6.72833	1.7162e-11	3.01855e-10
LETM1	5083.85	-1.17193	0.174325	-6.72269	1.78399e-11	3.13496e-10
MEGF6	1219.81	-1.9228	0.286022	-6.72254	1.78581e-11	3.13533e-10
XRCC2	299.919	-2.31858	0.345136	-6.71786	1.84407e-11	3.23469e-10
STAC	86.8499	4.01843	0.598331	6.71606	1.86709e-11	3.27212e-10
PLP2	18676	1.11178	0.165594	6.71393	1.89453e-11	3.31722e-10
PRTFDC1	378.902	-2.15582	0.321372	-6.70818	1.97064e-11	3.44737e-10
RAB13	155.487	2.7863	0.415562	6.7049	2.0154e-11	3.52252e-10
ZBTB18	1491.04	1.33568	0.199297	6.70195	2.05654e-11	3.59119e-10
NPC2	9956.82	1.23964	0.184985	6.70128	2.06596e-11	3.6044e-10
FAM200B	1373.38	1.42253	0.212316	6.70007	2.08322e-11	3.63126e-10
C4orf48	1278.26	1.39665	0.208662	6.69334	2.18133e-11	3.79887e-10
POGLUT2	1944.09	-1.29262	0.193126	-6.69311	2.18482e-11	3.80154e-10
KNSTRN	3977.56	-1.18227	0.176684	-6.69144	2.2099e-11	3.84175e-10
ZNF438	1641.97	1.32738	0.19839	6.69073	2.22063e-11	3.85695e-10
TSPAN14	13830.5	1.10682	0.165453	6.68967	2.23674e-11	3.88147e-10
FAS	2328.61	1.35994	0.203299	6.68935	2.24157e-11	3.88639e-10
UBE2S	8662.98	-1.16627	0.174418	-6.68662	2.28381e-11	3.95609e-10
RNF144A	8760.83	-1.2508	0.187195	-6.68181	2.36003e-11	4.0845e-10
SESN1	15096.1	1.09876	0.16454	6.67778	2.42594e-11	4.19484e-10
KIF24	747.992	-1.56136	0.233886	-6.67574	2.4599e-11	4.24977e-10
FLOT1	9622.56	1.12127	0.168087	6.6708	2.5441e-11	4.39134e-10
TMEM205	3355.92	1.19492	0.179138	6.6704	2.55107e-11	4.39947e-10
CNPY3	19057.7	1.19805	0.179684	6.66752	2.60155e-11	4.48255e-10
ARRB2	39662.1	1.13232	0.169935	6.66324	2.67864e-11	4.61129e-10
AC099489.1	192.117	-2.82086	0.423446	-6.66167	2.70742e-11	4.65672e-10
RNF187	9672.53	-1.12133	0.168431	-6.6575	2.78515e-11	4.77553e-10
ZDHHC3	25764.9	1.11479	0.167451	6.65744	2.78632e-11	4.77553e-10
ABHD4	1012.27	1.56189	0.234601	6.65763	2.78271e-11	4.77553e-10
ABCA7	2614.82	1.22311	0.183713	6.6577	2.78142e-11	4.77553e-10
FBXL19-AS1	180.351	-2.73069	0.410433	-6.65319	2.86804e-11	4.91127e-10
GLG1	22500.5	1.18407	0.177999	6.65213	2.88887e-11	4.94259e-10
RABGGTB	5730.28	-1.23938	0.186338	-6.65122	2.90675e-11	4.9688e-10
MOB1B	1241.42	-1.40513	0.211542	-6.64229	3.08853e-11	5.27491e-10
SEPTIN11	2005.9	-1.38184	0.208053	-6.64179	3.09894e-11	5.28803e-10
LTBP2	455.05	2.04904	0.308611	6.63955	3.14649e-11	5.36447e-10
CHRM3-AS2	365.577	2.1789	0.328284	6.63724	3.19615e-11	5.44437e-10
KDM7A	775.057	1.64874	0.248472	6.63552	3.23366e-11	5.50345e-10
FANCA	1897.08	-1.27496	0.192155	-6.63507	3.2435e-11	5.51537e-10
PBX2	5495.54	-1.15533	0.17429	-6.6288	3.38423e-11	5.74964e-10
GTPBP2	4223.4	-1.16692	0.176152	-6.62448	3.48469e-11	5.91516e-10
C1QA	169.866	2.67262	0.403669	6.62082	3.57223e-11	6.05847e-10
RTKN	539.624	-1.92301	0.290475	-6.62023	3.58652e-11	6.0774e-10
SPINDOC	3213.29	-1.30468	0.197139	-6.61806	3.63932e-11	6.1615e-10
ARL6IP6	1453.9	-1.3738	0.207603	-6.61742	3.65528e-11	6.18314e-10
PEAR1	593.543	-2.1264	0.32136	-6.61688	3.66856e-11	6.20022e-10
UBASH3B	4543.68	1.1506	0.173907	6.61615	3.68676e-11	6.22557e-10
IL13RA1	3104.3	1.41914	0.214529	6.61515	3.71187e-11	6.26253e-10
LRRC8C	4270.58	1.22572	0.185314	6.61433	3.73241e-11	6.29173e-10
TLE4	4517.09	1.15342	0.174389	6.61406	3.73915e-11	6.29763e-10
EPHX1	2555.5	1.21822	0.184299	6.61	3.84316e-11	6.46633e-10
DANCR	3291.84	-1.28113	0.193819	-6.60989	3.84596e-11	6.46633e-10
CACNB3	732.777	-1.71697	0.259848	-6.6076	3.90594e-11	6.56151e-10
IDH1	12551.7	1.09208	0.165292	6.60701	3.92158e-11	6.58209e-10
SLC23A2	5648.9	1.13948	0.172491	6.60599	3.9488e-11	6.62207e-10
NUP153	7263.56	-1.18853	0.179957	-6.60456	3.9871e-11	6.67835e-10
APAF1	8573.54	1.25004	0.189272	6.60448	3.98922e-11	6.67835e-10
SOCS2	10734.9	-1.17184	0.177479	-6.60267	4.03817e-11	6.75447e-10
TUBA4A	8628.11	1.20566	0.182614	6.60224	4.05005e-11	6.76852e-10
PAPSS1	11058.6	1.09661	0.166141	6.60048	4.09818e-11	6.83873e-10
TTBK1	4037.3	1.31521	0.19926	6.60045	4.09909e-11	6.83873e-10
NIPAL2	1282.01	1.42058	0.215284	6.59863	4.14972e-11	6.91727e-10
ATAD2	5415.67	-1.17692	0.178467	-6.59462	4.26345e-11	7.10077e-10
HMGB1	37716.9	-1.08334	0.16432	-6.59286	4.31444e-11	7.17954e-10
SLC16A3	24715.1	1.08896	0.165219	6.59099	4.36895e-11	7.26403e-10
CEACAM4	550.846	1.73116	0.262666	6.59074	4.37653e-11	7.27042e-10
DDX54	7881.61	-1.12191	0.17028	-6.58861	4.43949e-11	7.36871e-10
PREX2	96.9553	-6.80392	1.03276	-6.58809	4.45523e-11	7.38224e-10
VSTM4	260.838	-2.5753	0.390898	-6.58816	4.45297e-11	7.38224e-10
CYB5R1	1941.58	1.25866	0.191137	6.58511	4.54537e-11	7.5252e-10
CTNND1	20005.9	1.09127	0.165722	6.5849	4.55178e-11	7.52941e-10
E2F2	1263.67	-1.37115	0.208259	-6.58383	4.58473e-11	7.57747e-10
SLC1A3	186.584	2.55323	0.387958	6.5812	4.66652e-11	7.7061e-10
SMARCD3	404.514	1.84514	0.280427	6.57977	4.7119e-11	7.77443e-10
IFITM2	35313.7	-1.26008	0.191566	-6.57778	4.77537e-11	7.87248e-10
CCZ1B	832.864	-1.53196	0.233075	-6.57284	4.93643e-11	8.13112e-10
AC007611.1	174.855	2.5746	0.391803	6.57116	4.99248e-11	8.21648e-10
NRM	3151.04	-1.25282	0.190752	-6.56781	5.10601e-11	8.39621e-10
RAP1A	11901.8	1.10168	0.167938	6.56002	5.38009e-11	8.83943e-10
RHAG	71.5496	-5.3449	0.815014	-6.55805	5.45176e-11	8.94962e-10
LIPH	77.6349	4.11837	0.62836	6.55415	5.59606e-11	9.17877e-10
SH2B3	7427.63	-1.15023	0.175562	-6.55166	5.69016e-11	9.32525e-10
TMSB4XP8	1860.21	1.29261	0.197362	6.54944	5.77519e-11	9.45663e-10
AGTPBP1	5894.77	1.21477	0.185506	6.54841	5.81512e-11	9.514e-10
AC092171.3	210.127	-2.61716	0.399759	-6.54686	5.87611e-11	9.60571e-10
CIP2A	1338.53	-1.44675	0.221112	-6.54307	6.0268e-11	9.84378e-10
SLC45A4	3657.39	1.16212	0.177623	6.54261	6.04542e-11	9.8659e-10
DCAF16	3503.12	-1.16752	0.178503	-6.54061	6.127e-11	9.99066e-10
TAPBPL	2078.89	1.28591	0.196693	6.53765	6.2493e-11	1.01815e-09
TRIM5	1419.43	-1.31827	0.201749	-6.53421	6.39474e-11	1.04098e-09
NIPSNAP1	6124.94	-1.11923	0.171304	-6.53359	6.42117e-11	1.04441e-09
ACO1	1731.29	1.27967	0.196143	6.52421	6.83628e-11	1.11007e-09
SKA1	1156.88	-1.37442	0.210664	-6.52425	6.83445e-11	1.11007e-09
DLEU7	308.328	2.09321	0.320963	6.52166	6.95315e-11	1.1281e-09
STX6	3033.77	1.1859	0.181879	6.52028	7.01764e-11	1.13762e-09
CHP1	13803.1	1.08832	0.166928	6.51972	7.04404e-11	1.14095e-09
LYRM7	1492.81	-1.32771	0.203742	-6.51661	7.19118e-11	1.16381e-09
GRINA	11799.7	1.08293	0.166196	6.51597	7.22202e-11	1.16783e-09
TOPBP1	5477.92	-1.1238	0.172524	-6.51387	7.32373e-11	1.18329e-09
LILRA1	452.959	1.84035	0.28254	6.5136	7.33705e-11	1.18446e-09
UNC5B	2040.31	-1.49825	0.230052	-6.51267	7.3825e-11	1.19081e-09
NEU3	8559.59	1.13927	0.174987	6.5106	7.48529e-11	1.20639e-09
CD3E	464.115	-1.76219	0.270949	-6.50376	7.83353e-11	1.26147e-09
METTL16	4122.75	-1.14923	0.176727	-6.50284	7.88158e-11	1.26816e-09
SLC25A24	3848.11	1.18225	0.181856	6.50104	7.97662e-11	1.28239e-09
MYCNOS	71.7868	-5.43375	0.835984	-6.49983	8.04125e-11	1.29171e-09
MPDU1	5845.21	-1.11278	0.171234	-6.4986	8.10707e-11	1.30121e-09
ICE1	3005.31	-1.17959	0.181522	-6.49834	8.12123e-11	1.30241e-09
CTTNBP2	4369.29	-1.24905	0.192271	-6.49633	8.23056e-11	1.31886e-09
KIAA0930	28666.6	1.05554	0.162727	6.48658	8.78079e-11	1.40587e-09
POLM	1733.74	-1.26439	0.194993	-6.48428	8.91586e-11	1.42632e-09
RIF1	2680.87	-1.20032	0.185182	-6.48186	9.05987e-11	1.44816e-09
HHLA3	228.025	2.31638	0.357402	6.48117	9.10139e-11	1.45361e-09
IL3RA	6609.49	1.13473	0.175087	6.48092	9.11622e-11	1.45478e-09
SFMBT2	7437.6	1.16709	0.180214	6.47616	9.40847e-11	1.50019e-09
WDR34	2799.51	-1.26136	0.194804	-6.47503	9.47936e-11	1.51025e-09
POLR3D	2420.43	-1.21719	0.188011	-6.47404	9.54189e-11	1.51897e-09
ADAP2	698.343	1.55351	0.240062	6.4713	9.71656e-11	1.54551e-09
SH3BGRL	17359.3	1.07315	0.165921	6.46781	9.94312e-11	1.58026e-09
PDK1	4633.04	-1.13382	0.1754	-6.46418	1.01852e-10	1.61741e-09
MOB3A	26172.6	1.09991	0.170181	6.46316	1.02536e-10	1.62695e-09
PTPN14	2430.19	-1.20162	0.185991	-6.46061	1.04284e-10	1.65332e-09
SNHG26	582.51	-1.63762	0.253671	-6.45567	1.07739e-10	1.70671e-09
METTL17	4100.87	-1.1506	0.178266	-6.4544	1.0865e-10	1.71974e-09
SIGLEC6	842.012	1.45556	0.225525	6.45409	1.08871e-10	1.72184e-09
SLC22A18	971.554	1.81715	0.281568	6.45368	1.09163e-10	1.72505e-09
CITED2	32062.6	1.06231	0.164635	6.45251	1.10012e-10	1.73706e-09
FUCA2	2937.96	1.18883	0.184291	6.45085	1.11225e-10	1.75337e-09
ERLIN2	7286.39	1.10711	0.17162	6.45091	1.11177e-10	1.75337e-09
DSN1	2572.69	-1.19722	0.185668	-6.44816	1.13219e-10	1.78335e-09
GBP5	76.6892	3.95261	0.613513	6.44258	1.17461e-10	1.84868e-09
KTN1	4201.84	-1.25926	0.195716	-6.43412	1.24193e-10	1.95306e-09
NRXN1	62.2916	4.85626	0.755093	6.43133	1.26488e-10	1.98754e-09
FEN1	8117.37	-1.09102	0.169675	-6.43005	1.27565e-10	2.00285e-09
FXYD6	172.946	2.52592	0.393025	6.42688	1.30248e-10	2.04332e-09
SYS1	5135.11	1.10983	0.172702	6.42629	1.3076e-10	2.0497e-09
TNFSF14	947.375	1.44111	0.224285	6.42532	1.31589e-10	2.06104e-09
POLD1	5707.21	-1.16928	0.182025	-6.42371	1.32992e-10	2.08133e-09
CHEK2	3376.61	-1.14871	0.178838	-6.42321	1.33428e-10	2.08648e-09
SNX11	6253.43	1.11008	0.172836	6.42277	1.33819e-10	2.09091e-09
CYP2R1	578.581	-1.68791	0.263054	-6.4166	1.39352e-10	2.17562e-09
MAPK11	545.961	-1.86586	0.290798	-6.41635	1.39576e-10	2.17736e-09
PXN-AS1	380.878	-1.85808	0.289593	-6.41616	1.39755e-10	2.17841e-09
DOK2	18561.4	1.07601	0.167766	6.41376	1.41969e-10	2.21115e-09
BMF	6964.54	1.12364	0.175231	6.41232	1.43319e-10	2.23039e-09
CKS2	10295.6	-1.18425	0.184752	-6.40995	1.4557e-10	2.26361e-09
CCDC6	4991.92	-1.14427	0.178582	-6.40751	1.47915e-10	2.29823e-09
NAA40	2313.52	-1.21437	0.189529	-6.40731	1.48113e-10	2.29947e-09
USP1	4567.14	-1.18915	0.185655	-6.40516	1.50211e-10	2.33018e-09
BCL6	241.026	2.22247	0.347196	6.40119	1.54167e-10	2.38964e-09
ATG7	7586.73	1.14761	0.179318	6.39986	1.55519e-10	2.40869e-09
RPS2P46	5720.8	1.15395	0.180328	6.3992	1.56192e-10	2.41719e-09
MAP1S	6961.74	1.21644	0.190154	6.39711	1.5834e-10	2.44849e-09
ZBTB4	5443.72	1.11405	0.17428	6.39229	1.63415e-10	2.52495e-09
HOXB5	118.577	-3.20627	0.50164	-6.39158	1.64185e-10	2.53484e-09
KRT16P2	94.2052	3.4279	0.53646	6.38986	1.66036e-10	2.56138e-09
XAF1	197.06	-2.84797	0.445932	-6.38656	1.69664e-10	2.61527e-09
FAM92A	1364.8	-1.29846	0.203383	-6.38433	1.72154e-10	2.65156e-09
ALDH4A1	4948.01	1.14414	0.179317	6.38054	1.7646e-10	2.71572e-09
NASP	15091.2	-1.09843	0.172182	-6.37951	1.77653e-10	2.73193e-09
DUSP23	2937.81	1.16409	0.182547	6.37695	1.80649e-10	2.7758e-09
VMP1	13048.5	1.0891	0.170829	6.37535	1.8254e-10	2.80265e-09
HES1	136.584	-2.93097	0.459747	-6.37519	1.82741e-10	2.80351e-09
MINDY1	1400.19	1.2858	0.201875	6.36929	1.89905e-10	2.90883e-09
AC073869.1	918.417	-1.41872	0.222742	-6.36931	1.89883e-10	2.90883e-09
PPP2R3B	595.6	-1.58748	0.249285	-6.36815	1.91323e-10	2.92826e-09
GYG2	348.916	-2.06682	0.324596	-6.36735	1.92318e-10	2.94117e-09
FTH1	14606.8	1.05376	0.165532	6.36589	1.94163e-10	2.96705e-09
HLA-B	15994.9	1.08094	0.16982	6.36517	1.95074e-10	2.97863e-09
ZNF524	2403.22	1.24041	0.194951	6.36266	1.98284e-10	3.02528e-09
NAA50	7929.52	-1.10008	0.172907	-6.36228	1.98779e-10	3.03045e-09
FAM151B	133.306	2.82148	0.443734	6.35849	2.03753e-10	3.10384e-09
LIMK1	3678.18	1.13052	0.17781	6.35801	2.04384e-10	3.11102e-09
NEIL3	756.195	-1.59129	0.250385	-6.35537	2.07925e-10	3.16244e-09
PYCR3	1594.96	-1.2544	0.197386	-6.35505	2.0836e-10	3.16658e-09
IL6R	16759.1	1.08292	0.170475	6.35239	2.12e-10	3.21939e-09
FAM72B	426.619	-1.75969	0.277202	-6.34805	2.18064e-10	3.30889e-09
CDC25B	4829.54	-1.15131	0.181626	-6.33888	2.31445e-10	3.50919e-09
ZFP30	476.219	-1.7321	0.273258	-6.33868	2.31737e-10	3.51088e-09
CCR1	3072.31	1.1409	0.180084	6.33539	2.3674e-10	3.5839e-09
PEPD	6668.12	1.12307	0.17746	6.3286	2.47401e-10	3.74237e-09
AL118508.1	244.401	2.81166	0.444465	6.32595	2.51672e-10	3.80403e-09
IFIT3	2270.05	-1.50712	0.238436	-6.32085	2.60134e-10	3.92888e-09
STXBP2	9526.21	1.10966	0.175682	6.3163	2.67908e-10	4.04314e-09
EDEM3	4782.43	1.17644	0.186265	6.31596	2.68487e-10	4.04875e-09
KRT18	1460.35	1.42437	0.225616	6.31323	2.73273e-10	4.11773e-09
ADAM10	20980.3	1.03989	0.164732	6.31264	2.74317e-10	4.13026e-09
COMMD6	7742.89	1.12904	0.178914	6.31054	2.78065e-10	4.18022e-09
VAT1	18619.4	1.03899	0.164642	6.31061	2.77934e-10	4.18022e-09
METTL3	2099.71	-1.19672	0.189711	-6.30813	2.82432e-10	4.24168e-09
RPS27L	19703.5	1.07198	0.169939	6.30804	2.8259e-10	4.24168e-09
CDH5	208.051	-3.15187	0.500189	-6.30136	2.95038e-10	4.42511e-09
NUP58	6636.8	-1.25937	0.199878	-6.30071	2.9628e-10	4.44032e-09
FOXRED1	2790.74	-1.14772	0.182553	-6.28705	3.23551e-10	4.8453e-09
BRCA2	335.898	-1.91694	0.305033	-6.28439	3.29148e-10	4.92533e-09
TMEM86A	165.586	2.52741	0.402196	6.28402	3.29923e-10	4.93313e-09
CENPC	1361.44	-1.2894	0.205258	-6.28184	3.34595e-10	4.99913e-09
RAD51AP1	1638.56	-1.30132	0.20727	-6.27836	3.42155e-10	5.10758e-09
RNASE6	1481.03	1.25913	0.200558	6.27814	3.42641e-10	5.10758e-09
QPCTL	610.126	-1.72465	0.274703	-6.27822	3.42465e-10	5.10758e-09
WSB2	11619.9	1.04208	0.166006	6.27735	3.44395e-10	5.12979e-09
GRB2	47613.1	1.02597	0.163443	6.27722	3.44671e-10	5.12998e-09
DIPK1B	418.657	-1.77218	0.282324	-6.2771	3.44953e-10	5.13026e-09
UBE2G2	5388.32	-1.08082	0.172222	-6.27575	3.47953e-10	5.17091e-09
NDRG1	5051.81	1.10579	0.176221	6.27503	3.49567e-10	5.19093e-09
ARRDC3	1378.61	1.2778	0.203791	6.27015	3.60705e-10	5.35224e-09
TNFRSF1A	33715.5	1.059	0.168927	6.26894	3.63516e-10	5.38985e-09
PAQR4	1059.03	-1.37167	0.218969	-6.26422	3.74689e-10	5.55128e-09
NTN1	30383.8	1.26931	0.202644	6.26374	3.75861e-10	5.5644e-09
PPIC	55.5514	6.06569	0.968537	6.26273	3.78291e-10	5.59612e-09
IER5	6869.2	1.08913	0.173925	6.26202	3.80013e-10	5.61732e-09
TMEM87A	6249.27	1.08979	0.174044	6.26156	3.8114e-10	5.62969e-09
POC1B	2388.27	-1.29632	0.20706	-6.2606	3.83491e-10	5.66013e-09
ANXA5	15465.4	1.04457	0.166858	6.26022	3.84426e-10	5.66534e-09
RPS6KA2	1451.68	-1.8686	0.298486	-6.26025	3.84364e-10	5.66534e-09
KIF22	9417.23	-1.05586	0.168667	-6.26001	3.84941e-10	5.66862e-09
LINC01915	200.344	-2.44156	0.390118	-6.25853	3.88632e-10	5.71865e-09
PCLAF	1252.58	-1.3721	0.219318	-6.25621	3.94439e-10	5.79971e-09
CTBS	1013.62	1.3892	0.222088	6.25519	3.97042e-10	5.83357e-09
MNDA	8579.83	1.44481	0.231039	6.25352	4.01298e-10	5.89166e-09
SERPINB1	40519.3	1.18492	0.189523	6.25213	4.04892e-10	5.93994e-09
ZGRF1	384.095	-1.963	0.314052	-6.25056	4.08979e-10	5.99538e-09
MCL1	22746.8	1.0199	0.163178	6.25019	4.09962e-10	6.00367e-09
CLEC12A	4255	1.37221	0.219549	6.25011	4.10162e-10	6.00367e-09
MTFR2	1348.72	-1.43551	0.229683	-6.24998	4.10516e-10	6.00434e-09
DHFR	6209.4	-1.11844	0.179072	-6.24573	4.21827e-10	6.16514e-09
ZCCHC8	2232.16	-1.17698	0.188475	-6.24475	4.24466e-10	6.19905e-09
PKMYT1	3038.75	-1.14221	0.182926	-6.24412	4.26183e-10	6.21946e-09
EIF2AK2	2968.42	-1.2634	0.202374	-6.2429	4.29545e-10	6.26383e-09
SLC2A5	9300.6	-1.14057	0.182754	-6.24099	4.34806e-10	6.33579e-09
CENPI	461.145	-1.69925	0.272464	-6.23661	4.4715e-10	6.51079e-09
ITPR1	5215.55	1.18262	0.189646	6.23592	4.49143e-10	6.53491e-09
AC018529.2	422.771	1.91233	0.30668	6.23561	4.50021e-10	6.5428e-09
TPCN1	1241.07	1.31848	0.211468	6.23486	4.5217e-10	6.56422e-09
GPR65	738.927	1.6199	0.259813	6.23489	4.52105e-10	6.56422e-09
IL10RB	395.674	1.86115	0.298658	6.2317	4.61393e-10	6.69313e-09
LATS2	5502.85	1.12202	0.18013	6.22892	4.6966e-10	6.80796e-09
CALCOCO1	4438.84	1.0905	0.175105	6.22771	4.73302e-10	6.85565e-09
CDK2	3580.87	-1.14368	0.183647	-6.22757	4.73717e-10	6.85656e-09
JUN	1153.49	1.71357	0.275176	6.22718	4.74917e-10	6.86881e-09
CEP135	319.39	-1.97748	0.317688	-6.2246	4.82774e-10	6.97726e-09
TMEM147-AS1	451.743	-1.68901	0.271447	-6.22227	4.90012e-10	7.07662e-09
APOBR	23371.2	1.18745	0.190905	6.22012	4.96787e-10	7.16913e-09
HACD1	653.948	-1.66244	0.267293	-6.21955	4.98583e-10	7.18973e-09
BRIP1	967.454	-1.38381	0.222565	-6.21753	5.05041e-10	7.27746e-09
KIT	1975.74	-1.3044	0.209898	-6.21446	5.15018e-10	7.41572e-09
E2F1	1799.81	-1.31786	0.212175	-6.2112	5.25817e-10	7.56561e-09
DCP2	8714.44	1.06463	0.17143	6.21027	5.28931e-10	7.60479e-09
ITGB3BP	1149.18	-1.34036	0.21585	-6.20968	5.30925e-10	7.62784e-09
CD200	961.738	-1.3664	0.220062	-6.20914	5.32744e-10	7.64832e-09
GLIPR2	15833.2	1.08149	0.174322	6.204	5.50454e-10	7.89674e-09
SEC16A	17438.3	1.01685	0.163919	6.20336	5.52703e-10	7.92316e-09
RAB40B	875.785	1.38791	0.223753	6.20285	5.54501e-10	7.94309e-09
G3BP2	11204	-1.28238	0.206754	-6.20244	5.55937e-10	7.9578e-09
NCKAP1L	32486.8	1.0057	0.162171	6.2015	5.59279e-10	7.99975e-09
ZNF469	1921.19	1.32524	0.213866	6.1966	5.76969e-10	8.24671e-09
NME4	21179.8	-1.09439	0.176665	-6.19473	5.83832e-10	8.33868e-09
PROS1	8467.98	1.05817	0.170891	6.1921	5.93688e-10	8.47323e-09
PRPF3	3328.42	-1.1438	0.184732	-6.19164	5.95402e-10	8.49146e-09
MTRNR2L8	546.611	1.64477	0.265661	6.19122	5.96991e-10	8.50789e-09
DEF8	6995.36	1.05022	0.169663	6.19003	6.01519e-10	8.56614e-09
PLEKHB2	26741.1	1.02187	0.165112	6.18895	6.05652e-10	8.61868e-09
GMNN	6912.37	-1.0648	0.17207	-6.18814	6.08767e-10	8.65668e-09
PEA15	4127.79	-1.11514	0.180228	-6.18738	6.11706e-10	8.69212e-09
PKP4	2876.26	-1.16386	0.188215	-6.18368	6.26238e-10	8.89212e-09
FURIN	32930.9	1.15146	0.186241	6.18265	6.3033e-10	8.94369e-09
NAGA	22522.1	1.0215	0.165342	6.17814	6.48621e-10	9.19651e-09
ST14	820.107	1.44541	0.234001	6.17694	6.53562e-10	9.25982e-09
TET1	313.84	-2.07775	0.336573	-6.17324	6.69061e-10	9.47252e-09
PNPT1	3732.76	-1.09453	0.177362	-6.17115	6.77967e-10	9.59163e-09
VEGFA	1324.64	-1.31454	0.213037	-6.17049	6.8078e-10	9.62443e-09
CENPM	3028.2	-1.11494	0.180695	-6.17028	6.81674e-10	9.63007e-09
BTNL8	276.15	2.0398	0.330611	6.1698	6.83745e-10	9.65232e-09
ESCO2	757.669	-1.49296	0.242055	-6.16786	6.92225e-10	9.76495e-09
CHCHD10	3781.82	1.10818	0.179787	6.16384	7.10028e-10	1.00088e-08
MAGOHB	1535.76	-1.29919	0.210831	-6.16223	7.17267e-10	1.01035e-08
ERP44	8756.49	1.03318	0.167725	6.15994	7.27735e-10	1.02436e-08
CENPK	1217.91	-1.44403	0.234454	-6.15913	7.31439e-10	1.02883e-08
SAT2	2824.04	1.11827	0.181702	6.15443	7.53463e-10	1.05904e-08
PRR13	17597.9	1.01377	0.164737	6.15387	7.56145e-10	1.06204e-08
TBC1D30	117.536	2.89492	0.47053	6.15246	7.62923e-10	1.07079e-08
HOXA10-AS	152.615	-2.63111	0.427673	-6.15215	7.64398e-10	1.07209e-08
CPPED1	9025.8	1.04063	0.169178	6.15113	7.6935e-10	1.07825e-08
ZFYVE1	3432.59	1.113	0.180972	6.15015	7.74113e-10	1.08415e-08
ILF3-DT	1339.46	-1.2963	0.210835	-6.14841	7.82622e-10	1.09528e-08
RIT1	3328.72	1.10524	0.179863	6.14493	7.99994e-10	1.11878e-08
LMBRD1	2672.8	1.16035	0.188877	6.14343	8.0757e-10	1.12857e-08
SNHG19	1459.75	-1.4792	0.240916	-6.13988	8.25823e-10	1.15325e-08
SLC7A5	38727.5	-1.04327	0.169961	-6.1383	8.34083e-10	1.16395e-08
MAN2B2	5255.69	1.05636	0.172171	6.13555	8.48657e-10	1.18344e-08
LINC01122	65.7431	-4.98009	0.812001	-6.13311	8.61799e-10	1.2009e-08
KIF2A	3173.83	-1.1574	0.188719	-6.13295	8.62642e-10	1.20122e-08
CNST	2685.07	-1.12396	0.183344	-6.13036	8.76827e-10	1.22009e-08
ADGRE5	9623.92	1.08226	0.176578	6.1291	8.83761e-10	1.22886e-08
RANBP1	15421.8	-1.01459	0.165598	-6.12684	8.96388e-10	1.24553e-08
ONECUT3	324.325	1.91074	0.31195	6.12513	9.06092e-10	1.25812e-08
RAB11FIP3	1816.34	-1.30355	0.212841	-6.12452	9.096e-10	1.26209e-08
CMPK1	8742.76	1.04956	0.171438	6.12211	9.23419e-10	1.28035e-08
HELLS	1105.67	-1.29834	0.212128	-6.12054	9.32604e-10	1.29216e-08
PTTG1	6614.95	-1.03916	0.169985	-6.11328	9.76069e-10	1.35142e-08
PPIG	3840.51	-1.09081	0.178474	-6.1119	9.84502e-10	1.36213e-08
TMEM263	239.878	-2.10725	0.345004	-6.10792	1.0094e-09	1.39558e-08
B4GALT5	9685.67	1.11462	0.182494	6.10772	1.01066e-09	1.39633e-08
CHPF2	5197.6	1.05482	0.172744	6.10623	1.02009e-09	1.40837e-08
EME1	439.481	-1.69623	0.278255	-6.09595	1.08789e-09	1.5009e-08
ANGPT1	5968.75	-4.96568	0.814865	-6.09387	1.10211e-09	1.51944e-08
CEMIP2	9917.43	1.04058	0.170804	6.09221	1.11362e-09	1.53422e-08
CAMP	312.829	1.93946	0.318428	6.09072	1.12406e-09	1.54642e-08
MAPK14	22757.9	1.16356	0.191036	6.09078	1.12362e-09	1.54642e-08
RHEBL1	265.315	-2.02634	0.332808	-6.08861	1.13894e-09	1.56578e-08
FUZ	1323.27	-1.31883	0.216614	-6.08842	1.14033e-09	1.56659e-08
AC018695.8	441.815	1.65156	0.271295	6.0877	1.14544e-09	1.57249e-08
CCAR1	6072.15	-1.08431	0.178136	-6.08698	1.15059e-09	1.57845e-08
PSMG1	4149.41	-1.12829	0.185455	-6.08391	1.17289e-09	1.6079e-08
CNRIP1	597.558	1.51688	0.24948	6.08015	1.20067e-09	1.64484e-08
POR	9595.28	1.02181	0.168082	6.07921	1.20775e-09	1.65336e-08
SLC30A1	2785.58	1.15589	0.190157	6.07863	1.2121e-09	1.65816e-08
HAUS5	1673.24	-1.19219	0.196258	-6.07464	1.2427e-09	1.69882e-08
WDR60	765.666	-1.43252	0.235951	-6.07126	1.26911e-09	1.73371e-08
MXD1	4348.38	1.20614	0.198671	6.07105	1.27078e-09	1.73477e-08
LPCAT2	19060.8	1.16335	0.191657	6.06996	1.2794e-09	1.74531e-08
SASS6	682.344	-1.66917	0.275131	-6.06683	1.30463e-09	1.77849e-08
PRF1	774.87	-1.54608	0.254931	-6.0647	1.32197e-09	1.80086e-08
PROSER2	1277.46	-1.27159	0.20975	-6.06242	1.3409e-09	1.82537e-08
YEATS4	2481.94	-1.24078	0.204688	-6.06183	1.34583e-09	1.8308e-08
SFXN5	3092.32	1.08998	0.179955	6.05695	1.38726e-09	1.88585e-08
XPO7	7430.55	-1.03029	0.17014	-6.05555	1.39939e-09	1.90099e-08
GNA11	373.213	-1.83001	0.302244	-6.05474	1.40642e-09	1.90819e-08
ICAM1	7260.66	1.09543	0.180922	6.05472	1.40664e-09	1.90819e-08
CD300A	5109.9	1.06212	0.175446	6.05384	1.4143e-09	1.91724e-08
BMP8A	162.406	2.4893	0.41172	6.04609	1.48399e-09	2.01031e-08
RNF11	3349.45	1.09357	0.180885	6.04564	1.48817e-09	2.01457e-08
ATXN1	61.6977	4.34933	0.719543	6.04458	1.49797e-09	2.02643e-08
MARCH1	300.731	1.92663	0.319068	6.03831	1.55741e-09	2.10537e-08
CEP295	579.912	-1.54356	0.255635	-6.03815	1.5589e-09	2.10592e-08
NXPE3	8484.72	1.27792	0.211662	6.03752	1.56497e-09	2.11266e-08
MYO1F	34447.5	0.97856	0.162094	6.03701	1.56996e-09	2.11793e-08
HOMER2	1314.34	-1.30204	0.215805	-6.0334	1.60546e-09	2.16432e-08
NTHL1	1777.57	-1.17185	0.194302	-6.03108	1.62864e-09	2.19405e-08
TMTC4	1048.99	-1.29239	0.214315	-6.03036	1.63598e-09	2.20241e-08
SLC5A1	76.8913	3.68496	0.611183	6.02923	1.64743e-09	2.21628e-08
NXF3	1746.75	1.2691	0.210501	6.02895	1.65027e-09	2.21856e-08
AC090559.1	1955.49	1.14875	0.190628	6.02614	1.67926e-09	2.25598e-08
AL109918.1	287.832	-1.99641	0.331363	-6.02485	1.69268e-09	2.27244e-08
AL713998.1	122.531	2.78663	0.462659	6.02308	1.71132e-09	2.29588e-08
SEPTIN6	15413.9	-1.10003	0.182783	-6.0182	1.76368e-09	2.36449e-08
P2RX1	7054.88	1.1074	0.184066	6.01633	1.78415e-09	2.3903e-08
MYADM	17132.5	0.985921	0.163956	6.01332	1.81759e-09	2.43342e-08
RPS2P48	667.383	1.461	0.243043	6.01127	1.84076e-09	2.46274e-08
ZNF521	717.393	-5.85464	0.97419	-6.00975	1.85812e-09	2.48426e-08
MGAM2	436.255	1.93064	0.321617	6.00291	1.93818e-09	2.58952e-08
GABBR1	169.732	-2.47033	0.411547	-6.00254	1.94249e-09	2.5935e-08
SPPL2A	2628.24	1.10375	0.183887	6.00231	1.9453e-09	2.59547e-08
TBCEL	1002.77	1.29304	0.215595	5.99753	2.00345e-09	2.67122e-08
ARHGAP45	20091.8	1.08416	0.180837	5.99525	2.03171e-09	2.70704e-08
DNAJC4	3488.47	1.09616	0.18287	5.99419	2.04501e-09	2.7229e-08
ARL8B	13716.5	1.02808	0.171548	5.99293	2.06096e-09	2.74226e-08
ID1	3442.5	1.53434	0.256046	5.99243	2.06728e-09	2.74879e-08
FCHO1	2745.45	1.09211	0.182384	5.98799	2.12454e-09	2.82299e-08
SNHG30	633.867	-1.50782	0.252075	-5.98166	2.2088e-09	2.93295e-08
PTCD3	7005.03	-1.04273	0.174558	-5.97357	2.32115e-09	3.08004e-08
POLA2	848.099	-1.35906	0.227561	-5.9723	2.33926e-09	3.10195e-08
AFG3L1P	1004.66	-1.33341	0.223297	-5.97145	2.35155e-09	3.11613e-08
CDCA3	2780.75	-1.09729	0.183771	-5.97093	2.35898e-09	3.12385e-08
EDA2R	1380.98	1.25316	0.2099	5.97024	2.36909e-09	3.13509e-08
FKBP14	377.888	-1.97059	0.330129	-5.96916	2.38474e-09	3.15365e-08
CCDC142	460.224	-1.61479	0.270554	-5.96845	2.39517e-09	3.1653e-08
TMIGD3	1760.49	1.25184	0.20976	5.96795	2.40258e-09	3.17294e-08
CYP1A1	146.724	2.74068	0.459267	5.96751	2.40909e-09	3.17937e-08
EHBP1	1158.36	-1.25241	0.209954	-5.96515	2.44402e-09	3.22329e-08
PCDH12	629.766	-1.86607	0.312916	-5.96348	2.46914e-09	3.25422e-08
IL18BP	7722.04	1.06779	0.179107	5.96171	2.49613e-09	3.28756e-08
GNB3	79.6058	-3.65385	0.612954	-5.96105	2.5062e-09	3.29683e-08
DEXI	537.475	-1.5717	0.263663	-5.96103	2.50656e-09	3.29683e-08
NCAPG2	4136.55	-1.05491	0.176994	-5.96013	2.52041e-09	3.31281e-08
STAT3	17132	0.993691	0.166809	5.95708	2.56791e-09	3.37296e-08
PSTPIP1	11519.1	1.0033	0.168441	5.95638	2.57885e-09	3.38505e-08
VHL	1976.59	-1.13539	0.190623	-5.95621	2.58151e-09	3.38625e-08
IFIT5	278.616	-2.71618	0.456147	-5.95462	2.60679e-09	3.41711e-08
FBXO25	1825.18	1.14621	0.19256	5.95246	2.64146e-09	3.46022e-08
HASPIN	673.22	-1.43315	0.240806	-5.95146	2.65767e-09	3.47887e-08
TRMU	2377.28	-1.10658	0.185937	-5.95136	2.65927e-09	3.47887e-08
MT-TN	2801.54	1.23629	0.207744	5.95101	2.66489e-09	3.48388e-08
AC145098.1	624.641	1.45235	0.244069	5.95056	2.67232e-09	3.49125e-08
BASP1	8692.33	1.12145	0.188468	5.95038	2.67519e-09	3.49266e-08
GDPD1	146.625	-2.56512	0.43115	-5.94948	2.68992e-09	3.50953e-08
HLA-E	89890.8	0.962837	0.161845	5.94914	2.69556e-09	3.51453e-08
CLUHP3	117.305	-2.971	0.499651	-5.94614	2.74539e-09	3.5771e-08
AC036222.1	96.0758	-3.69743	0.622022	-5.9442	2.77807e-09	3.61726e-08
TNIP1	18314.3	1.02497	0.172439	5.94395	2.78226e-09	3.62029e-08
BPTF	3431.89	-1.18089	0.198683	-5.9436	2.78822e-09	3.62561e-08
ACVRL1	1385.78	1.57839	0.265607	5.9426	2.80534e-09	3.64545e-08
SCAT8	371.79	1.74179	0.293142	5.94181	2.81898e-09	3.66073e-08
MCRIP1	9022.39	1.05496	0.177558	5.9415	2.82433e-09	3.66522e-08
CCDC88A	2506.95	-1.10056	0.18531	-5.93904	2.86689e-09	3.71798e-08
ARMT1	16618.4	1.03676	0.174629	5.93692	2.90434e-09	3.76403e-08
E2F5	258.826	-2.04976	0.345349	-5.93534	2.93234e-09	3.79779e-08
SCG5	72.2194	-4.04356	0.681341	-5.93471	2.94372e-09	3.80999e-08
CLEC9A	745.462	-1.85502	0.313049	-5.92566	3.11045e-09	4.02312e-08
TMEM14C	9455.12	-1.15134	0.194329	-5.92468	3.129e-09	4.04442e-08
TTF2	3598.06	-1.05556	0.178175	-5.92431	3.13614e-09	4.05095e-08
ADGRD1	159.227	2.397	0.404791	5.92158	3.18861e-09	4.11599e-08
WFDC21P	204.816	-2.22547	0.375929	-5.91991	3.22114e-09	4.15523e-08
STK17B	12737.9	1.04438	0.176464	5.91841	3.25073e-09	4.19062e-08
ADM	304.787	1.9649	0.332121	5.9162	3.29461e-09	4.24437e-08
IFI16	7726.73	-1.22597	0.207246	-5.91552	3.30827e-09	4.25915e-08
AC022784.1	93.443	3.13732	0.530661	5.9121	3.3777e-09	4.34566e-08
PXMP2	1114.14	-1.24998	0.211468	-5.91096	3.40117e-09	4.37297e-08
FOSL2	12307.5	1.01737	0.17213	5.91046	3.41153e-09	4.38339e-08
MEIS3	476.14	1.56383	0.264654	5.90895	3.44298e-09	4.42087e-08
COTL1	70356.9	0.952375	0.161256	5.906	3.50521e-09	4.49781e-08
TPMT	3517.49	1.05771	0.179284	5.8996	3.6438e-09	4.67257e-08
JAM3	3119.2	-1.46912	0.24916	-5.8963	3.71746e-09	4.76388e-08
KNDC1	2017.02	1.13474	0.192507	5.89453	3.75741e-09	4.81191e-08
FARP2	2382.36	-1.17748	0.19977	-5.89418	3.76535e-09	4.81891e-08
SLC41A1	814.992	-1.38425	0.234874	-5.89358	3.77925e-09	4.83351e-08
CLEC7A	6591.4	1.01522	0.172299	5.8922	3.81093e-09	4.87083e-08
CD82	4788.97	1.19573	0.203034	5.88931	3.87818e-09	4.95352e-08
NOL8	3628.67	-1.05071	0.178451	-5.88792	3.91083e-09	4.99195e-08
CFAP73	400.838	1.74151	0.295785	5.88775	3.91481e-09	4.99375e-08
STON2	2167.97	-1.11073	0.188682	-5.88677	3.93816e-09	5.02025e-08
FAM210B	1239.09	1.26552	0.215043	5.88498	3.98096e-09	5.07148e-08
DCTN4	4737.63	-1.0448	0.177666	-5.88069	4.08551e-09	5.20128e-08
RPL12P14	415.758	1.78031	0.303026	5.87511	4.22571e-09	5.37624e-08
MFSD1	15585.7	1.00038	0.170305	5.87408	4.2519e-09	5.4025e-08
ABCD4	1706.34	-1.15209	0.196129	-5.87412	4.25084e-09	5.4025e-08
RAB15	339.608	-1.76393	0.300504	-5.8699	4.36052e-09	5.53689e-08
KIAA0355	343.808	1.73286	0.295281	5.86851	4.3973e-09	5.57996e-08
PYHIN1	242.435	1.98364	0.338133	5.86643	4.45267e-09	5.64653e-08
SIGLEC16	168.485	2.35544	0.401649	5.86443	4.50673e-09	5.71136e-08
RBBP8	2833.53	-1.09725	0.187135	-5.86343	4.53412e-09	5.74233e-08
NDST1	16591.7	0.964928	0.164608	5.86196	4.57429e-09	5.78944e-08
DNAJC6	103.381	-3.01714	0.514801	-5.86079	4.60664e-09	5.82659e-08
TIMP1	21925.8	1.04626	0.178533	5.86035	4.61879e-09	5.83817e-08
TRAP1	13429.1	-0.968346	0.165269	-5.85922	4.65038e-09	5.87428e-08
ARHGEF39	569.064	-1.47444	0.251723	-5.85739	4.70195e-09	5.93556e-08
KDM1A	12613.3	-0.970265	0.165731	-5.85447	4.78547e-09	6.03708e-08
ZEB1	1243.59	-1.3385	0.228655	-5.85379	4.80494e-09	6.05771e-08
ANXA11	55155.4	0.979659	0.167373	5.85315	4.82352e-09	6.07719e-08
TMOD2	1849.49	1.2183	0.208192	5.85182	4.86223e-09	6.12201e-08
ASB9	422.45	-1.70924	0.292156	-5.85043	4.903e-09	6.16935e-08
CEP78	1565.76	-1.19222	0.203906	-5.84688	5.00889e-09	6.2985e-08
PECAM1	5713.96	1.11337	0.190437	5.84639	5.02344e-09	6.31272e-08
COLQ	219.791	2.0698	0.354056	5.84596	5.03641e-09	6.32494e-08
DAXX	8288.15	-0.981552	0.167949	-5.84433	5.086e-09	6.3831e-08
B4GALT1	5768.47	1.01104	0.173015	5.84364	5.10722e-09	6.40147e-08
MT-TP	6923.26	1.00617	0.172181	5.84366	5.10674e-09	6.40147e-08
HOXB4	1017.38	-1.33857	0.229079	-5.84329	5.11791e-09	6.41074e-08
DUT	10918.2	-0.998495	0.170902	-5.84249	5.14257e-09	6.43748e-08
JUNB	8300.4	1.03756	0.17763	5.84112	5.18498e-09	6.48639e-08
HADH	7092.42	-0.99727	0.17074	-5.84086	5.19316e-09	6.49162e-08
SPI1	39445.1	0.970606	0.166178	5.84078	5.19583e-09	6.49162e-08
PPFIA4	291.745	1.87638	0.321265	5.84061	5.20099e-09	6.49389e-08
AL390961.3	157.398	2.61861	0.448416	5.83968	5.23015e-09	6.52612e-08
CEP83	680.907	-1.39769	0.239374	-5.83894	5.25342e-09	6.55094e-08
SYTL2	197.692	2.22886	0.381863	5.83682	5.3207e-09	6.6306e-08
PLSCR1	9904.77	0.984885	0.168865	5.83239	5.46384e-09	6.80461e-08
RILPL2	14247.5	0.960445	0.164699	5.8315	5.49299e-09	6.83654e-08
SCN2B	103.633	2.93503	0.503334	5.83117	5.50389e-09	6.84573e-08
NSF	5179.96	1.00856	0.173041	5.82841	5.59566e-09	6.95542e-08
STK32B	1866.19	-1.26538	0.217121	-5.828	5.60946e-09	6.96813e-08
GIMAP1	604.975	1.43817	0.246804	5.82717	5.63752e-09	6.99851e-08
MAPRE3	181.876	2.3056	0.395718	5.82638	5.6644e-09	7.0274e-08
CACUL1	3716.44	1.03496	0.17764	5.82616	5.67158e-09	7.03182e-08
CAD	6902.85	-1.01366	0.173995	-5.82583	5.6829e-09	7.04137e-08
PLCB4	105.887	-4.14479	0.711537	-5.82512	5.70718e-09	7.06694e-08
EPHA4	57.8908	-5.50371	0.94511	-5.82336	5.76773e-09	7.13738e-08
LIG1	6544.31	-1.04139	0.178897	-5.82116	5.84408e-09	7.22727e-08
TPSD1	311.892	1.82124	0.312947	5.81963	5.89778e-09	7.28904e-08
BNIP2	9553.56	0.985502	0.169391	5.81791	5.95885e-09	7.35985e-08
ID2-AS1	88.9971	3.13428	0.538779	5.81738	5.97771e-09	7.37845e-08
ALKBH7	5520.17	1.00787	0.173275	5.81658	6.00624e-09	7.40897e-08
SRSF7	21069.8	-0.983232	0.169107	-5.81425	6.0905e-09	7.50814e-08
KLHL3	129.245	-2.91793	0.502582	-5.80588	6.40271e-09	7.88802e-08
PDXK	14641.6	0.986651	0.169959	5.80525	6.42707e-09	7.91302e-08
TNFRSF1B	16345.9	1.04309	0.179686	5.80505	6.43462e-09	7.91731e-08
C17orf53	884.992	-1.29446	0.223025	-5.80407	6.4724e-09	7.95876e-08
MTR	2077.45	-1.10519	0.190435	-5.8035	6.49463e-09	7.98105e-08
ITPRIP	4678.28	1.00702	0.173564	5.80204	6.55141e-09	8.04574e-08
JOSD2	2484.17	1.19912	0.206685	5.80167	6.56581e-09	8.05834e-08
PHYH	948.528	-1.30863	0.225622	-5.80013	6.62648e-09	8.12767e-08
ZYX	81627.9	0.997068	0.17203	5.79589	6.79612e-09	8.3305e-08
MR1	4831.06	1.04572	0.180435	5.79553	6.81076e-09	8.34318e-08
ACOX2	512.253	1.68723	0.291222	5.7936	6.88928e-09	8.43405e-08
DGKA	1668.38	-1.15048	0.198664	-5.79108	6.99369e-09	8.5565e-08
FBXL5	10008.1	1.12758	0.194746	5.79	7.03869e-09	8.60614e-08
THAP9-AS1	2423.3	-1.11532	0.192693	-5.78806	7.12048e-09	8.70067e-08
RPS2P55	1246	1.2792	0.221036	5.78729	7.15319e-09	8.73515e-08
GSTK1	29665.2	0.943657	0.163077	5.78657	7.18397e-09	8.76723e-08
NRROS	10906	-0.997024	0.172326	-5.78568	7.22202e-09	8.80814e-08
UPF2	5826.49	-1.09793	0.189875	-5.78236	7.36608e-09	8.97822e-08
ZBTB34	4041.88	1.0617	0.183806	5.77622	7.63954e-09	9.3057e-08
LINC01963	239.429	-1.99453	0.345461	-5.77354	7.76254e-09	9.44961e-08
ZDHHC24	2689.66	1.0689	0.185163	5.77273	7.79989e-09	9.48913e-08
NUPR1	223.409	2.03604	0.352738	5.77209	7.82935e-09	9.51902e-08
RNF220	1569.3	-5.60124	0.970903	-5.7691	7.96953e-09	9.6834e-08
SMC3	5558.11	-1.01748	0.176518	-5.76421	8.20421e-09	9.96233e-08
EXOSC9	4621.19	-1.04866	0.181939	-5.76381	8.22378e-09	9.97987e-08
PALM	314.111	-2.2474	0.389962	-5.76312	8.25736e-09	1.00144e-07
AC060780.1	1133.94	-1.21382	0.21063	-5.76279	8.27361e-09	1.00278e-07
ARSG	298.784	1.79484	0.311497	5.76197	8.31369e-09	1.00701e-07
RAB11FIP1	7756.87	0.969514	0.168343	5.75916	8.45354e-09	1.02332e-07
ATP6AP1	20441.3	0.995931	0.172955	5.75832	8.4954e-09	1.02774e-07
AHCTF1	3953.07	-1.07627	0.186913	-5.75814	8.50469e-09	1.02823e-07
GPCPD1	3823.05	1.11282	0.193297	5.75704	8.56003e-09	1.03428e-07
TTC9	6126.92	1.10436	0.192169	5.74678	9.09581e-09	1.09833e-07
RAVER2	1159.51	-1.21879	0.212117	-5.74584	9.14655e-09	1.10377e-07
TRAIP	1226.41	-1.19089	0.207407	-5.74181	9.36685e-09	1.12965e-07
SPOCK2	119.091	-2.89097	0.50359	-5.74072	9.42756e-09	1.13627e-07
HLX	734.923	1.33526	0.232713	5.73781	9.59073e-09	1.15522e-07
AL391832.2	134.78	2.51356	0.438134	5.73697	9.63876e-09	1.16029e-07
SUV39H2	1120.93	-1.23561	0.215419	-5.73582	9.70417e-09	1.16744e-07
AC008038.1	4744.43	1.01424	0.176925	5.7326	9.89033e-09	1.1891e-07
MPP1	16326.1	0.940853	0.164151	5.73164	9.94634e-09	1.1951e-07
PRAG1	3367.01	1.26457	0.220711	5.72953	1.0071e-08	1.20932e-07
RAB3IL1	2465.81	-1.35514	0.236711	-5.72485	1.03522e-08	1.24233e-07
AC093627.7	120.027	2.85871	0.499474	5.72344	1.0439e-08	1.25198e-07
EVI5	880.05	1.29162	0.225703	5.72265	1.04874e-08	1.257e-07
DNAJC10	9684.74	1.02999	0.180058	5.7203	1.06335e-08	1.27373e-07
TMEM135	941.011	-1.28461	0.224596	-5.71964	1.06751e-08	1.27792e-07
ATP11C	1221.73	-1.19304	0.20863	-5.71843	1.0751e-08	1.28622e-07
UCK2	4447.82	-0.996682	0.174352	-5.71648	1.08751e-08	1.30026e-07
ZNF519	296.155	-1.81051	0.316864	-5.71384	1.10456e-08	1.31984e-07
CD109	2888.63	-1.44358	0.252805	-5.71026	1.12806e-08	1.3471e-07
LMAN2	34040.5	0.956855	0.167592	5.70944	1.1335e-08	1.35276e-07
ARF3	32717.3	0.927644	0.162532	5.70745	1.1468e-08	1.3677e-07
ACE	1434.96	-1.63595	0.286638	-5.70736	1.14743e-08	1.3677e-07
IQSEC2	2050.43	1.18769	0.208147	5.70602	1.15647e-08	1.37763e-07
BLM	2366.21	-1.0652	0.186742	-5.70412	1.16948e-08	1.39228e-07
FOXD2-AS1	548.959	-1.48381	0.260198	-5.70261	1.1799e-08	1.40383e-07
FAM86DP	595.624	-1.43048	0.250911	-5.70113	1.19014e-08	1.41514e-07
BORA	1420.8	-1.21958	0.213957	-5.70012	1.19726e-08	1.42275e-07
HAUS1	4731.45	-1.00354	0.176338	-5.69103	1.26275e-08	1.49965e-07
PLXNA2	1240.75	1.17213	0.206035	5.68897	1.2781e-08	1.51695e-07
EIF4EBP2	20374	0.952456	0.167452	5.68794	1.28584e-08	1.5252e-07
RNF175	165.773	2.25238	0.396106	5.68631	1.29814e-08	1.53886e-07
DAPP1	1380.7	1.14935	0.202143	5.68581	1.30193e-08	1.54242e-07
KIR2DL4	200.202	2.08599	0.366981	5.68418	1.31438e-08	1.55622e-07
CCDC18	306.324	-1.79175	0.315246	-5.68365	1.31852e-08	1.56017e-07
ABHD5	3561.57	1.22024	0.214822	5.68023	1.34515e-08	1.59071e-07
UNG	5138.73	-0.979051	0.172567	-5.67344	1.39961e-08	1.65411e-07
TENT5C	1060.34	-1.27409	0.224777	-5.66821	1.44295e-08	1.70326e-07
CD81	30771.6	0.924659	0.163129	5.66826	1.44253e-08	1.70326e-07
SIL1	4821.04	1.0641	0.187753	5.66755	1.44852e-08	1.70879e-07
AL590226.1	57.616	-5.10196	0.900384	-5.66643	1.45805e-08	1.71815e-07
RTN3	23421.2	0.934892	0.164988	5.66641	1.45822e-08	1.71815e-07
PSTPIP2	21490.1	1.06717	0.188342	5.66613	1.46062e-08	1.71994e-07
SAT1	8186.13	0.953455	0.168332	5.66415	1.47757e-08	1.73885e-07
H19	76.8036	-3.5071	0.619276	-5.66323	1.48549e-08	1.74711e-07
CCDC102B	256.36	1.89532	0.334765	5.66163	1.49939e-08	1.76239e-07
AC090796.1	63.8365	4.05132	0.715891	5.65913	1.52143e-08	1.78722e-07
CD59	10706.5	0.944079	0.16687	5.65758	1.53525e-08	1.80237e-07
AOAH	148.07	2.40066	0.424514	5.65508	1.55776e-08	1.82769e-07
ALDOC	164.832	-2.72472	0.481852	-5.65469	1.56128e-08	1.83071e-07
TPRG1L	4910.1	1.00557	0.177855	5.65386	1.56883e-08	1.83846e-07
PSPH	2162.31	-1.06349	0.188197	-5.65094	1.59569e-08	1.86881e-07
SCN4B	330.141	1.69236	0.299601	5.64872	1.61646e-08	1.892e-07
KREMEN1	468.15	1.70108	0.30124	5.64693	1.63336e-08	1.91063e-07
FBL	26332.4	-0.950506	0.168353	-5.64592	1.64303e-08	1.92079e-07
NORAD	21424.2	0.920878	0.163193	5.64287	1.67234e-08	1.95388e-07
CYP2S1	3649.12	1.34993	0.23926	5.64209	1.67994e-08	1.96158e-07
ITGAV	4637.07	1.07626	0.190891	5.63807	1.71962e-08	2.0055e-07
SNX10	7157.8	1.10299	0.19563	5.63814	1.71899e-08	2.0055e-07
AC087273.2	221.009	2.06061	0.365721	5.63438	1.75689e-08	2.04774e-07
PAK1	18098.7	0.925168	0.164233	5.63327	1.76824e-08	2.05973e-07
ENC1	3840.84	-1.05391	0.187094	-5.63302	1.77077e-08	2.06144e-07
G6PC3	5934.46	-0.963756	0.171152	-5.631	1.79165e-08	2.08451e-07
NATD1	999.971	1.27028	0.225595	5.63081	1.79369e-08	2.08563e-07
RBMS1	3257.61	1.08606	0.192905	5.63004	1.80171e-08	2.09371e-07
PIGS	16988.4	0.927787	0.164924	5.62553	1.84944e-08	2.14789e-07
ZBTB16	2995.64	-1.01756	0.180961	-5.62311	1.87551e-08	2.17686e-07
ULBP1	61.4707	-4.04077	0.718686	-5.62244	1.88281e-08	2.18404e-07
TPK1	947.469	1.29523	0.230376	5.62223	1.88508e-08	2.18473e-07
VASH1	1444.56	-1.13121	0.201205	-5.62218	1.88565e-08	2.18473e-07
AAK1	1896.72	1.12351	0.199868	5.62129	1.89537e-08	2.19469e-07
AC034193.1	319.989	-1.75998	0.313163	-5.62002	1.90933e-08	2.20953e-07
RASA3	8012.33	0.957489	0.170386	5.61953	1.91479e-08	2.21453e-07
TP53I3	3563.88	1.19515	0.212745	5.61774	1.9347e-08	2.23583e-07
LINC00482	306.542	1.79556	0.319627	5.61767	1.93551e-08	2.23583e-07
HOXA6	69.874	-3.75403	0.668306	-5.61724	1.9403e-08	2.23738e-07
INPP5E	945.462	-1.27127	0.226312	-5.61733	1.93934e-08	2.23738e-07
NOLC1	18830.1	-0.95378	0.169794	-5.61728	1.93985e-08	2.23738e-07
TJP3	182.952	-2.19213	0.390295	-5.61661	1.94738e-08	2.24422e-07
CARD6	3432.37	1.0397	0.18515	5.61544	1.96062e-08	2.25814e-07
ACTR1B	6736.27	-0.95536	0.170146	-5.61495	1.96623e-08	2.26326e-07
UPF3B	1304.62	-1.15177	0.205179	-5.61349	1.98288e-08	2.28108e-07
IQCC	287.031	-1.81662	0.323695	-5.61213	1.99848e-08	2.29767e-07
TCERG1	5612.05	-0.966789	0.172394	-5.60804	2.04636e-08	2.35132e-07
TIPARP	6020.12	1.02241	0.182317	5.6079	2.048e-08	2.35182e-07
EGR1	642.545	1.6575	0.29579	5.60364	2.09896e-08	2.40892e-07
GPSM1	1276.29	-1.37017	0.244579	-5.60215	2.11711e-08	2.42831e-07
URB1	3346.59	-1.00882	0.180102	-5.60139	2.12642e-08	2.43756e-07
CEP128	386.001	-1.6651	0.297314	-5.60048	2.13761e-08	2.44893e-07
BCAP31	29582.6	0.939781	0.167862	5.59855	2.16158e-08	2.47494e-07
PPP1R3B	1924.02	1.1452	0.204595	5.5974	2.17593e-08	2.4899e-07
EVPL	1495.72	-4.50307	0.804751	-5.5956	2.19861e-08	2.51437e-07
CASP10	3120.49	-1.01081	0.180731	-5.59291	2.23297e-08	2.55217e-07
PIWIL3	52.5862	-5.09891	0.911768	-5.59234	2.2403e-08	2.55905e-07
IFIH1	1105.89	-1.42948	0.255621	-5.59219	2.24218e-08	2.5597e-07
NREP	291.915	-1.78218	0.318726	-5.59158	2.25008e-08	2.5672e-07
ERFE	174.431	-2.36654	0.423432	-5.58896	2.2844e-08	2.60483e-07
AC099850.3	217.197	-2.00827	0.359416	-5.5876	2.30228e-08	2.62369e-07
RFC5	3336.47	-1.04762	0.187573	-5.58511	2.33557e-08	2.66006e-07
HAPLN3	3556.66	-1.15359	0.206555	-5.58488	2.33856e-08	2.66191e-07
LGALS3BP	43421.4	1.10696	0.198257	5.58346	2.35781e-08	2.68225e-07
PYROXD2	4496.85	1.0125	0.181355	5.58297	2.36446e-08	2.68824e-07
PIK3R6	3702.37	1.05531	0.189146	5.57937	2.41396e-08	2.74292e-07
RPS2P7	856.172	1.38336	0.248004	5.57799	2.43319e-08	2.76315e-07
ADCY5	101.126	-3.01562	0.541411	-5.56992	2.54849e-08	2.89241e-07
TFAP4	2601.22	-1.02461	0.184068	-5.56647	2.59947e-08	2.94854e-07
BAZ1B	9117.66	-1.00784	0.181172	-5.56286	2.65394e-08	3.00857e-07
RRM2	10751.5	-0.925816	0.166505	-5.56029	2.69324e-08	3.05134e-07
CMSS1	4372.16	-0.987838	0.177696	-5.55915	2.71085e-08	3.06951e-07
XKR8	3315.7	1.00019	0.180038	5.55547	2.7686e-08	3.13126e-07
SEPTIN7P2	449.011	-1.59585	0.287256	-5.55549	2.76827e-08	3.13126e-07
MCU	5535.14	1.09672	0.197428	5.55502	2.77585e-08	3.13763e-07
XPOT	13765.3	-0.979448	0.176326	-5.55477	2.77983e-08	3.1403e-07
PTK2	1170.68	1.17274	0.211152	5.554	2.79205e-08	3.15228e-07
MRVI1	223.867	2.0675	0.3727	5.54737	2.90004e-08	3.2723e-07
PRELID1	18154	0.908105	0.16371	5.54705	2.90533e-08	3.27637e-07
CLK2	2806.03	-1.03203	0.186101	-5.54554	2.93044e-08	3.30277e-07
KIF9	737.713	-1.31286	0.236777	-5.5447	2.94457e-08	3.31678e-07
AC068831.7	188.929	-2.16822	0.391306	-5.54097	3.00793e-08	3.38618e-07
BRD8	4905.32	-0.970141	0.175099	-5.54052	3.01573e-08	3.393e-07
KLHL24	3183.64	1.08803	0.196526	5.53634	3.08859e-08	3.47297e-07
C4orf3	9048.61	0.925371	0.167186	5.53497	3.11289e-08	3.49827e-07
ADA	11400.9	0.998148	0.180347	5.53459	3.11955e-08	3.50373e-07
CENPH	783.56	-1.27056	0.229574	-5.53443	3.12234e-08	3.50484e-07
RTCA	4705.46	0.959461	0.173465	5.53113	3.18168e-08	3.5694e-07
XPO1	11745.4	-0.953919	0.172494	-5.53014	3.19972e-08	3.58756e-07
SUMF2	27212	0.898659	0.162795	5.5202	3.38615e-08	3.7944e-07
GTF2IP1	677.056	-1.49484	0.270816	-5.51976	3.39462e-08	3.79951e-07
LACTB	2627.86	1.0987	0.199045	5.51983	3.39333e-08	3.79951e-07
ZNF277	3225.7	1.03065	0.186732	5.51941	3.40145e-08	3.80497e-07
GBP2	261.462	1.82809	0.331269	5.51844	3.42025e-08	3.8238e-07
NBR1	11041.9	0.925561	0.167834	5.51475	3.49272e-08	3.90258e-07
CMC2	1520.36	-1.16706	0.211731	-5.51197	3.54844e-08	3.96256e-07
USP40	1985.8	-1.04949	0.190446	-5.51069	3.57434e-08	3.98919e-07
RFC3	3530.51	-1.12419	0.204006	-5.51057	3.57678e-08	3.98963e-07
CCDC85C	637.555	-1.37736	0.250052	-5.50828	3.6235e-08	4.03942e-07
BZW2	14313.4	-0.932342	0.169286	-5.5075	3.63975e-08	4.05521e-07
CARD16	1564.31	1.142	0.207496	5.50372	3.71854e-08	4.14063e-07
ZFP36L2	17246.7	0.983311	0.178722	5.50191	3.75706e-08	4.18112e-07
LOXL1	1850.33	-1.37557	0.250049	-5.50122	3.7717e-08	4.19502e-07
CYLD	7945.76	0.927325	0.168585	5.50064	3.78424e-08	4.20656e-07
PIGQ	1683.05	-1.12324	0.204229	-5.49992	3.79954e-08	4.22116e-07
NFKBIL1	2154.71	1.08553	0.197418	5.49864	3.8273e-08	4.24957e-07
NCK2	5459.13	1.02793	0.187079	5.49463	3.91534e-08	4.34485e-07
ARHGAP24	302.552	1.83376	0.333951	5.4911	3.9943e-08	4.42994e-07
KPNB1	29477.6	-0.902875	0.164433	-5.49085	4.00009e-08	4.43383e-07
ESCO1	1493.62	-1.0997	0.200398	-5.48758	4.07479e-08	4.51406e-07
POLA1	2082.68	-1.03743	0.189099	-5.48616	4.10758e-08	4.54779e-07
SMC1B	372.999	-1.59015	0.289864	-5.48585	4.11492e-08	4.55333e-07
GOLGA4	932.455	-1.3058	0.238078	-5.48474	4.14081e-08	4.57938e-07
PIP5K1A	7426.38	-0.928766	0.169384	-5.48321	4.17683e-08	4.61659e-07
ZNF714	1073.78	-1.25283	0.228499	-5.48288	4.18451e-08	4.62245e-07
LRRN2	289.079	-1.79805	0.327993	-5.48198	4.20598e-08	4.64353e-07
GCNT2	160.658	2.19692	0.400819	5.48108	4.22739e-08	4.66451e-07
HIGD2A	8426.62	0.919635	0.167819	5.47991	4.25548e-08	4.69019e-07
CSF2RB	61176.5	0.885126	0.16152	5.47998	4.25369e-08	4.69019e-07
FGFR4	1696.34	1.0681	0.194945	5.47899	4.27754e-08	4.71184e-07
HAUS6	3191.24	-1.03765	0.189472	-5.47653	4.33746e-08	4.77514e-07
TGFB1	48651.7	0.98839	0.180512	5.47548	4.3633e-08	4.80086e-07
CEBPA	10395.2	0.949773	0.173552	5.47257	4.43567e-08	4.87773e-07
SEMA7A	10155.1	0.918964	0.167946	5.47178	4.45548e-08	4.89675e-07
ZNF507	1187.86	-1.21542	0.22216	-5.47094	4.47666e-08	4.91724e-07
SERINC3	12394	0.90421	0.165314	5.46965	4.50922e-08	4.95021e-07
TFAM	4499.21	-1.15875	0.211894	-5.46851	4.53829e-08	4.97932e-07
SH3BGRL3	40045.2	1.0531	0.192691	5.46523	4.62314e-08	5.06956e-07
RAB29	3240.41	0.989862	0.181141	5.46459	4.63991e-08	5.08508e-07
AP1M1	16556.2	0.907621	0.166126	5.46345	4.66957e-08	5.11183e-07
PMM1	2809.39	0.999439	0.18293	5.46349	4.66865e-08	5.11183e-07
JUP	10224.7	-1.3065	0.239171	-5.46261	4.69181e-08	5.13328e-07
CAPN11	149.292	-2.70965	0.496373	-5.4589	4.79083e-08	5.23867e-07
PGGHG	1169.36	-1.14678	0.210109	-5.45801	4.81487e-08	5.26201e-07
FKBP1A	29630.6	0.886306	0.16239	5.4579	4.81805e-08	5.26252e-07
LMO4	3491.32	-0.998672	0.182983	-5.45773	4.82251e-08	5.26444e-07
SQOR	235.555	1.97395	0.361837	5.45536	4.8873e-08	5.33218e-07
CD55	9591.89	0.943207	0.172914	5.45476	4.90381e-08	5.34719e-07
NEU1	10656	0.906029	0.166217	5.45088	5.01223e-08	5.46234e-07
SYF2	5663.54	0.934166	0.171427	5.44934	5.05563e-08	5.50656e-07
RAP2B	6396.16	0.930984	0.170875	5.44834	5.08427e-08	5.53271e-07
XRCC3	1822.68	-1.07516	0.197338	-5.4483	5.08533e-08	5.53271e-07
CD38	67.408	3.51421	0.645085	5.44767	5.10326e-08	5.54602e-07
SPNS2	6893.36	-0.966252	0.177368	-5.44773	5.1018e-08	5.54602e-07
F13A1	155.582	2.48128	0.455531	5.44701	5.1223e-08	5.5636e-07
AC005332.4	89.6829	-3.5269	0.647546	-5.44656	5.13526e-08	5.57456e-07
ALOX5AP	513.391	1.65665	0.304221	5.44554	5.16478e-08	5.60153e-07
PGPEP1	4335.3	0.986339	0.181129	5.4455	5.16586e-08	5.60153e-07
MAPK12	3873.49	-0.967821	0.177784	-5.44379	5.21576e-08	5.65249e-07
CATSPER1	932.458	1.19682	0.219856	5.44365	5.21993e-08	5.65386e-07
AURKA	7071.84	-0.954532	0.175383	-5.44256	5.25203e-08	5.68546e-07
PDE4B	3319.08	1.32657	0.243911	5.43874	5.36589e-08	5.80548e-07
HIPK2	2185.17	1.05108	0.193299	5.43761	5.40014e-08	5.83929e-07
PTPRN2	1992.65	1.03944	0.191202	5.43633	5.43891e-08	5.87795e-07
AL035446.2	491.069	1.46348	0.269538	5.4296	5.64807e-08	6.10061e-07
HOXA9	2383.48	-1.05641	0.194644	-5.42742	5.71732e-08	6.17198e-07
TMEM164	17041.3	0.889791	0.163949	5.42723	5.72346e-08	6.17518e-07
ADAM15	12138.8	0.928856	0.171165	5.42666	5.74192e-08	6.18823e-07
PGLS	11466.7	0.948844	0.174848	5.42667	5.74138e-08	6.18823e-07
MSX2	503.752	1.43804	0.265006	5.42645	5.74858e-08	6.19198e-07
AC011495.1	800.715	1.25598	0.231463	5.42627	5.75446e-08	6.19488e-07
SRC	879.258	1.53069	0.282174	5.42463	5.80763e-08	6.24866e-07
ABCA5	120.552	2.49014	0.459053	5.42452	5.8111e-08	6.24894e-07
PRR5L	2092.23	-1.19126	0.219648	-5.42351	5.84392e-08	6.27809e-07
ZBTB7A	4390.44	1.04572	0.192814	5.42349	5.84466e-08	6.27809e-07
CD86	5788.01	0.937236	0.172866	5.42175	5.90171e-08	6.33587e-07
PYCR1	6407.99	-0.943438	0.174021	-5.4214	5.91356e-08	6.34509e-07
ACAT2	3335.41	-0.971599	0.179249	-5.42039	5.94686e-08	6.37731e-07
NBDY	3558.95	0.995911	0.183765	5.41948	5.9773e-08	6.40642e-07
GLCE	3366.87	1.04726	0.193286	5.41819	6.02043e-08	6.44909e-07
ZMYND19	2810.05	-1.01746	0.187793	-5.41798	6.02757e-08	6.45318e-07
HRC	70.2056	3.28644	0.606699	5.41693	6.06321e-08	6.48777e-07
TCF20	3859.29	-1.07415	0.198405	-5.41393	6.16551e-08	6.59361e-07
TCF15	234.454	-2.09235	0.386736	-5.41028	6.29253e-08	6.72574e-07
HSPG2	3512.9	0.967466	0.178824	5.41017	6.2966e-08	6.7264e-07
LILRB1	57.588	3.84349	0.71052	5.4094	6.32354e-08	6.75148e-07
PARVG	21207.9	0.891205	0.164828	5.40689	6.41297e-08	6.8432e-07
TYMS	8673.33	-0.90696	0.16776	-5.4063	6.43405e-08	6.86193e-07
GNG10	457.644	1.44571	0.26766	5.4013	6.61609e-08	7.04932e-07
GAMT	4441.85	-1.00144	0.185409	-5.40127	6.61701e-08	7.04932e-07
TP73	999.378	-1.18667	0.219767	-5.39968	6.6759e-08	7.10817e-07
LIMS2	151.715	-2.27734	0.422141	-5.39474	6.86221e-08	7.30255e-07
EPB41	11528.7	-0.902329	0.167291	-5.39376	6.89975e-08	7.33848e-07
CREB3L3	44.4675	5.33102	0.98865	5.39222	6.95921e-08	7.39768e-07
RAD21	22627.2	-0.90059	0.167153	-5.38782	7.13158e-08	7.57676e-07
MTFR1L	5847.78	0.921975	0.171162	5.38656	7.18201e-08	7.62618e-07
WIPF1	15342.5	0.900449	0.167217	5.38492	7.24764e-08	7.69167e-07
LYST	6665.76	1.10854	0.205914	5.38352	7.30437e-08	7.74765e-07
THBD	671.13	1.82065	0.338337	5.38116	7.40054e-08	7.84538e-07
LINC01841	466.845	1.43104	0.265977	5.38034	7.43462e-08	7.87722e-07
SLC29A2	129.705	-2.47424	0.460016	-5.37859	7.50715e-08	7.94974e-07
MCM2	13306.8	-0.91599	0.170364	-5.37668	7.58729e-08	8.03022e-07
SAMD9	1652.02	-1.0777	0.200577	-5.37298	7.74441e-08	8.19207e-07
GPR84	246.535	1.79952	0.334991	5.37186	7.7928e-08	8.23877e-07
TCIRG1	9333.48	0.930008	0.173134	5.3716	7.80391e-08	8.24604e-07
ZBTB7B	15175	0.900284	0.167658	5.36977	7.8836e-08	8.32104e-07
METTL8	1851.95	-1.06034	0.197467	-5.36968	7.88773e-08	8.32104e-07
CFDP1	2459.95	-1.00937	0.187974	-5.36972	7.88605e-08	8.32104e-07
KMT5A	1361.82	-1.15736	0.215662	-5.36655	8.02581e-08	8.46212e-07
EXOSC10	6430.01	-0.912753	0.170132	-5.36496	8.09685e-08	8.5324e-07
ADAP1	2636.32	1.01826	0.189853	5.36345	8.16484e-08	8.59938e-07
MMS22L	1190.27	-1.15815	0.215998	-5.36186	8.23706e-08	8.67076e-07
C4orf46	3279.64	-1.10238	0.20564	-5.36075	8.28791e-08	8.71956e-07
RP2	8039.05	0.978615	0.182611	5.35902	8.36737e-08	8.7984e-07
TPM4	26168.9	-0.90016	0.167987	-5.3585	8.39178e-08	8.81931e-07
RAB5IF	1495	1.13518	0.211878	5.35772	8.42781e-08	8.85239e-07
FOLR3	76.1976	3.38154	0.631187	5.35744	8.44106e-08	8.86152e-07
MCM5	23793.6	-0.908527	0.169754	-5.35202	8.6979e-08	9.12622e-07
YPEL5	6170.25	0.988146	0.184703	5.34993	8.799e-08	9.22732e-07
SNX27	4042.61	0.939215	0.17557	5.34951	8.8192e-08	9.24353e-07
OPRL1	507.619	1.41944	0.265517	5.34596	8.99401e-08	9.42167e-07
SELPLG	26133.7	0.946739	0.177148	5.34435	9.07439e-08	9.50076e-07
GAS6-AS1	341.059	1.61357	0.301982	5.34328	9.12801e-08	9.55176e-07
AC004890.1	1425.83	1.22282	0.228863	5.34303	9.14045e-08	9.55963e-07
ERRFI1	114.975	2.49571	0.467211	5.34172	9.20707e-08	9.62414e-07
ZNF512	1463.13	-1.06919	0.200258	-5.33904	9.34417e-08	9.7622e-07
ACTL6A	7601.23	-0.916163	0.17169	-5.33615	9.49384e-08	9.91324e-07
AC074117.1	311.741	-1.65217	0.309722	-5.33437	9.58774e-08	1.00059e-06
DCP1A	2875.32	-0.969135	0.181693	-5.33393	9.61119e-08	1.0025e-06
HEG1	60.2502	-3.93138	0.737817	-5.32839	9.90873e-08	1.03298e-06
ARID3A	9396.67	0.921466	0.172974	5.3272	9.97376e-08	1.03921e-06
CXXC1	5005.66	-0.921276	0.172965	-5.32638	1.00189e-07	1.04335e-06
INPP5B	5609.84	-0.916742	0.172121	-5.32614	1.00321e-07	1.04416e-06
PIM2	12134.1	0.896562	0.168417	5.32347	1.01806e-07	1.05906e-06
CXorf21	2167.97	1.08868	0.204573	5.32173	1.02784e-07	1.06866e-06
GDF3	53.1545	-4.40029	0.827216	-5.3194	1.04109e-07	1.08186e-06
SPP1	191.671	1.98558	0.373397	5.31763	1.0513e-07	1.09188e-06
HIRIP3	2961.71	-1.03185	0.194108	-5.31587	1.06151e-07	1.1019e-06
FAM124A	455.732	1.43176	0.269351	5.31558	1.06316e-07	1.10302e-06
ACER2	287.552	1.70929	0.321619	5.31464	1.0687e-07	1.10818e-06
CCR3	205.332	2.03911	0.383706	5.31425	1.07097e-07	1.10994e-06
TXLNB	216.427	-2.35592	0.443381	-5.31354	1.07513e-07	1.11366e-06
MPHOSPH10	2224.38	-0.997077	0.187673	-5.31283	1.07936e-07	1.11744e-06
ASF1B	5049.17	-0.923295	0.173824	-5.31165	1.08634e-07	1.12407e-06
EBI3	561.343	1.41987	0.267362	5.31065	1.09235e-07	1.12969e-06
RUVBL1	8328.2	-0.890823	0.167851	-5.30723	1.11305e-07	1.15049e-06
PRXL2B	1790.21	-1.13279	0.213643	-5.30225	1.14382e-07	1.18166e-06
ETAA1	392.916	-1.50891	0.284625	-5.30139	1.14922e-07	1.18662e-06
CDC25C	1155.22	-1.11109	0.20959	-5.30126	1.15009e-07	1.18688e-06
MTBP	476.729	-1.42138	0.268128	-5.30112	1.15092e-07	1.18711e-06
DDX58	880.563	-1.38724	0.261778	-5.29932	1.16234e-07	1.19826e-06
CA11	763.849	-1.38927	0.262252	-5.29747	1.17419e-07	1.20982e-06
AC104083.1	264.274	-1.93952	0.366568	-5.29101	1.21641e-07	1.25267e-06
BRIX1	2779.35	-0.993229	0.187836	-5.28776	1.23825e-07	1.27395e-06
NCOA4	94567.3	0.960191	0.181588	5.28774	1.23839e-07	1.27395e-06
GSTCD	2317.17	-1.05115	0.198937	-5.28384	1.26501e-07	1.29927e-06
FKBP9	2341.99	-1.00981	0.191111	-5.28392	1.26451e-07	1.29927e-06
ENTPD1	2343.28	1.11994	0.21195	5.28399	1.26401e-07	1.29927e-06
ZNF367	467.997	-1.41907	0.268613	-5.28295	1.27119e-07	1.30493e-06
HERC5	1927.23	1.0396	0.196903	5.27977	1.29348e-07	1.32712e-06
AC004847.1	1217.09	-1.11415	0.211101	-5.27779	1.30748e-07	1.34077e-06
TAX1BP3	596.136	1.31347	0.248957	5.27587	1.32129e-07	1.35422e-06
SYN2	95.5266	2.71353	0.514559	5.27351	1.33838e-07	1.37101e-06
PTMS	12301.8	-1.13526	0.215357	-5.27155	1.35274e-07	1.385e-06
TRIM37	1473.59	-1.09377	0.207521	-5.27064	1.35949e-07	1.39117e-06
SELENOI	3283.14	-0.943888	0.179097	-5.27026	1.3623e-07	1.39331e-06
PAG1	158.32	2.27257	0.431405	5.26782	1.38051e-07	1.41119e-06
DCAF4L1	724.074	1.22876	0.233344	5.26587	1.39527e-07	1.42495e-06
PSPC1	6938.74	-0.891707	0.169338	-5.26585	1.39543e-07	1.42495e-06
SCRN1	7893.16	-0.975106	0.185265	-5.2633	1.41496e-07	1.44414e-06
DHX40	3915.44	-0.960344	0.182486	-5.26257	1.42055e-07	1.44908e-06
SYT11	772.857	-1.32381	0.251596	-5.26166	1.42758e-07	1.45474e-06
DENND6B	930.014	1.19195	0.226534	5.26166	1.42759e-07	1.45474e-06
H2AFX	12102.1	-0.876584	0.166616	-5.26111	1.43186e-07	1.45833e-06
PRG3	7820.69	0.945204	0.179677	5.26059	1.43596e-07	1.46173e-06
TEDC2	920.04	-1.16107	0.220716	-5.26045	1.43706e-07	1.46209e-06
SLC9A1	5497.2	1.02873	0.195583	5.25979	1.44224e-07	1.46659e-06
ATL2	3260.29	-1.02059	0.19409	-5.25834	1.4536e-07	1.47737e-06
TIAM1	116.741	2.80025	0.532956	5.25418	1.48682e-07	1.51034e-06
P4HB	145455	0.843529	0.160658	5.25047	1.5171e-07	1.5403e-06
RBL1	1327.73	-1.08753	0.20717	-5.24945	1.52554e-07	1.54726e-06
ZNF121	1249.92	-1.12984	0.215227	-5.2495	1.52516e-07	1.54726e-06
RNPEPL1	6706.79	0.962804	0.183418	5.24922	1.52745e-07	1.54838e-06
RPS2P5	104237	0.844735	0.160936	5.24888	1.53027e-07	1.55044e-06
LRRCC1	252.417	-1.77543	0.338286	-5.24831	1.53504e-07	1.55446e-06
CCDC150	145.429	-2.24288	0.427456	-5.24704	1.54566e-07	1.56439e-06
KIAA1549	752.457	-1.28446	0.244811	-5.24672	1.54834e-07	1.5663e-06
SNX20	9845.34	0.891066	0.169843	5.2464	1.55097e-07	1.56814e-06
SLC66A2	9453.62	0.884008	0.168567	5.24426	1.56908e-07	1.58562e-06
GNG11	1855.27	-1.14375	0.218106	-5.24401	1.57121e-07	1.58696e-06
STC2	726.589	-1.23885	0.23627	-5.24337	1.57672e-07	1.59169e-06
PCNX1	7591.29	0.916267	0.174852	5.24024	1.6037e-07	1.61809e-06
RBPMS	1931.99	-1.24711	0.237995	-5.24005	1.60536e-07	1.61892e-06
SNX18	2112.24	1.00146	0.191154	5.23902	1.61429e-07	1.62709e-06
GOLT1B	1760.05	-1.08291	0.206745	-5.2379	1.62416e-07	1.63619e-06
SURF1	5617.78	0.911413	0.174069	5.23593	1.6416e-07	1.6529e-06
SPTBN1	7581.92	-1.16197	0.221938	-5.23555	1.64492e-07	1.65538e-06
STK3	1167.73	-1.10477	0.21111	-5.23315	1.66644e-07	1.67618e-06
TMC4	234.986	1.78994	0.342124	5.23185	1.67821e-07	1.68714e-06
PNPLA1	388.603	1.50871	0.28844	5.2306	1.68964e-07	1.69776e-06
IL6ST	2554.02	1.02443	0.195946	5.22811	1.7125e-07	1.71984e-06
LINC01094	577.647	1.48062	0.283244	5.22738	1.71933e-07	1.7258e-06
TCOF1	7934.19	-1.07921	0.206491	-5.22642	1.72826e-07	1.73338e-06
AVEN	2451.36	1.02	0.195164	5.22637	1.72866e-07	1.73338e-06
SLFN5	148.227	2.22488	0.425742	5.22588	1.73329e-07	1.73713e-06
PRDX1	33881.4	-0.90573	0.173323	-5.22568	1.73519e-07	1.73814e-06
EXOC3	14567.8	0.878005	0.168044	5.22486	1.74286e-07	1.74492e-06
PYCARD	8601.63	0.921385	0.17637	5.22415	1.74955e-07	1.75072e-06
FAR2	8002.84	-0.881615	0.168762	-5.22401	1.75085e-07	1.75112e-06
AL359762.1	190.316	1.95441	0.374296	5.22157	1.77412e-07	1.77348e-06
CEP162	189.42	-2.01045	0.38512	-5.22032	1.78615e-07	1.78459e-06
CMTM5	52.6503	-4.06944	0.779604	-5.21989	1.7903e-07	1.78781e-06
MATN2	992.24	5.10617	0.978693	5.21734	1.81511e-07	1.81108e-06
CACNB1	46.1752	-5.65659	1.0842	-5.2173	1.81545e-07	1.81108e-06
UNC93B1	4452.38	0.943296	0.18082	5.21677	1.82069e-07	1.81537e-06
H2AFZ	37469.8	-0.892724	0.17113	-5.21664	1.82199e-07	1.81573e-06
ETV3L	220.472	1.90906	0.366021	5.2157	1.83122e-07	1.824e-06
SS18L1	856.906	-1.17106	0.224598	-5.21402	1.84787e-07	1.83964e-06
RIBC2	329.059	-1.64301	0.315207	-5.21249	1.86326e-07	1.85402e-06
TMEM219	15482.1	0.859422	0.164881	5.21238	1.86438e-07	1.85418e-06
RAC3	1090.34	-1.25181	0.24029	-5.20958	1.89271e-07	1.88139e-06
THOC2	3041.57	-0.943927	0.181215	-5.20887	1.89995e-07	1.88726e-06
TEX2	5120.04	0.923745	0.177343	5.20881	1.90056e-07	1.88726e-06
U2SURP	6290.11	-0.950408	0.182528	-5.20692	1.92004e-07	1.90564e-06
NCAM2	68.2834	-3.38163	0.649673	-5.20513	1.93863e-07	1.9231e-06
AP3M2	874.071	-1.19681	0.229967	-5.20427	1.94763e-07	1.93105e-06
PRPF4B	5489.66	-0.917879	0.176649	-5.19606	2.03552e-07	2.01716e-06
CGAS	1210.73	-1.08023	0.20806	-5.19191	2.08151e-07	2.06169e-06
TEX19	83.0601	-3.21967	0.620179	-5.19152	2.08584e-07	2.06493e-06
ZNF37BP	373.736	-1.52183	0.293222	-5.19001	2.10282e-07	2.08068e-06
CDT1	7648.16	-1.02774	0.198052	-5.18923	2.1117e-07	2.08841e-06
IDH2	28332.8	-0.893158	0.172194	-5.18694	2.13778e-07	2.11312e-06
MT-CO1	973800	0.868693	0.167582	5.18368	2.17553e-07	2.14934e-06
EEF1A1P22	2399.24	1.01577	0.196016	5.18209	2.19415e-07	2.16664e-06
ABHD17A	7555.71	0.884284	0.170799	5.17733	2.25089e-07	2.22154e-06
TUSC2	5385.23	0.890043	0.171965	5.17571	2.27046e-07	2.23972e-06
PLPPR2	5019.29	1.0224	0.197592	5.1743	2.28762e-07	2.2555e-06
STARD9	1317.46	-1.24103	0.239867	-5.17383	2.29344e-07	2.2601e-06
AC092171.5	96.1922	-2.76141	0.533999	-5.17119	2.32608e-07	2.2911e-06
PM20D2	2574.33	-1.01573	0.196492	-5.16931	2.34956e-07	2.31305e-06
FKBP10	51.9583	-4.16593	0.806162	-5.16761	2.37112e-07	2.3331e-06
AL050341.2	432.692	-1.4175	0.274324	-5.16724	2.37581e-07	2.33653e-06
RPH3A	242.968	-7.84732	1.51907	-5.16586	2.3933e-07	2.35255e-06
LAT2	31108.5	0.85954	0.166407	5.16528	2.40079e-07	2.35872e-06
SLC66A1	3134.26	0.937419	0.18153	5.16398	2.41757e-07	2.374e-06
DENND2D	1007.03	1.11134	0.215224	5.16363	2.42212e-07	2.37727e-06
CLTC	37076.6	0.836035	0.16193	5.16293	2.43119e-07	2.38497e-06
COBLL1	664.904	-1.30475	0.252805	-5.1611	2.45508e-07	2.40719e-06
LINC01521	236.889	-1.778	0.344527	-5.1607	2.46024e-07	2.41103e-06
SCRIB	935.744	-1.26919	0.245944	-5.16048	2.46313e-07	2.41265e-06
TEAD4	1151.14	-1.20714	0.233978	-5.15922	2.47983e-07	2.42778e-06
MKRN1	9526.52	0.860636	0.166898	5.15667	2.51383e-07	2.45983e-06
NPM3	8107.86	-0.885334	0.171775	-5.15403	2.54952e-07	2.49351e-06
COX7CP1	190.453	1.97516	0.383368	5.15214	2.57533e-07	2.51748e-06
OTOAP1	86.8658	2.75678	0.53524	5.15055	2.59718e-07	2.53757e-06
SMIM3	7293.76	0.945005	0.183492	5.1501	2.60347e-07	2.54244e-06
NRXN3	120.534	-2.42017	0.470007	-5.14923	2.61563e-07	2.55303e-06
CTNS	4950.19	0.901342	0.175067	5.14856	2.625e-07	2.56089e-06
CR1	2839.08	1.11226	0.216047	5.14823	2.6295e-07	2.56399e-06
TMEM134	1034.5	-1.10745	0.215145	-5.14744	2.64066e-07	2.57358e-06
PPAT	3092.1	-0.955553	0.185652	-5.14702	2.64662e-07	2.5781e-06
DIPK2A	1572.45	1.05671	0.205387	5.14499	2.67529e-07	2.60472e-06
CYGB	55.8152	3.63511	0.706746	5.14345	2.69735e-07	2.62489e-06
[truncated: 1,480 more rows]
